# Supplementary material for: Medicago truncatula and Glomus intraradices gene expression in cortical cells harboring arbuscules in the arbuscular mycorrhizal symbiosis
Source: BMC Plant Biol. 2009 Jan 22;9:10. doi: 10.1186/1471-2229-9-10 (PMC2649119; doi:10.1186/1471-2229-9-10)
Supplement: Additional file 1 — Genes showing differential expression in Medicago truncatula roots colonized by Glomus intraradices relative to mock-inoculated control roots. [file 1471-2229-9-10-S1.xls]

## Sheet: Sheet1
Additional file 1. Genes showing differential expression in Medicago truncatula roots colonized by Glomus intraradices relative to mock inoculated control roots
											*Expression values were obtained from RMA [Irizarry et al. (2003). Exploration, normalization, and summaries of high density oligonucleotide array probe level data. Biostatistics, 4: 249-264]
											**presence (P), moderate (M) and absence (A) calls were obtained from dCHIP [Li and Wong (2001). Model-based analysis of oligonucleotide arrays: Expression index computation and outlier detection. Proc. Natl. Acad. Sci. USA, 98: 31-36]
											***Cat classification:1-up regulated in the samples 4-5-6, 2-down regulated in sample 4-5-6
											***P-Value is obtained from Associative Analysis [Dozmorov and Centola (2003). An associate analysis of gene expression array data. Bioinformatics, 19: 204-211]
											****Q-Value was obtained from EDGE [Storey and Tibshirani (2003). Statistical significance for genome wide studies. Proc. Natl. Acad. Sci. USA, 100: 9440-9445; Leek et al. (2006). EDGE: extraction and analysis of differential gene expression. Bioinformatics, 22: 507-508]
Gene name and annotations				Expression values estimated by RMA*							Presence calls estimated by dCHIP**							Summary				Comparison
Probesets	Target Description	Representative Public ID		1	2	3	4	5	6		1	2	3	4	5	6		Ave Mt	SD Mt	Ave Mt/Gi	SD Mt/Gi	Ratio (Mt/Gi:Mt)	Cat***	P-Value****	Q-Value*****
Msa.3038.1.S1_at	iMsa.3038 /TID=Msa.3038.1 /CNT=1 /FEA=mRNA /TIER=ConsEnd /STK=0 /NOTE=sequence(s) not in UniGene /DEF=	TC533		1957.17	1616.17	1347.98	784.539	423.075	519.453		P	P	P	P	P	P		1640.44	305.322	575.689	187.179	0.350935	2	6.67673e-23	0.122143
Msa.878.1.S1_at	iMsa.878 /TID=Msa.878.1 /CNT=1 /FEA=mRNA /TIER=ConsEnd /STK=0 /NOTE=sequence(s) not in UniGene /DEF=	gi|11095157|gb|AF172172.1|AF172172		5796.8	3945.67	5557.69	2915.28	2400.4	1858.71		P	P	P	P	P	P		5100.05	1006.85	2391.46	528.343	0.468909	2	6.71631e-19	0.175405
Mtr.10462.1.S1_at	TC106859 /FEA=mRNA /DEF=UP|HBL1_MEDSA (Q9FVL0) Non-symbiotic hemoglobin 1 (MEDsa GLB1), complete	TC106859		6678.5	4523.05	6757.64	3522.11	2910.08	2087.16		P	P	P	P	P	P		5986.4	1267.91	2839.78	720.051	0.474373	2	3.75981e-14	0.193233
Mtr.14639.1.S1_x_at	IMGAG|755.m00010 /FEA=mRNA /DEF=Haem peroxidase; Haem peroxidase, plant/fungal/bacterial; Plant peroxidase AC123575.10.101 38108 36220 mth1-31p6 01/13/05	IMGAG|755.m00010		1030.16	708.504	702.719	415.871	246.376	472.632		P	P	P	P	P	P		813.794	187.4	378.293	117.716	0.464851	2	1.47557e-10	0.155744
Mtr.15323.1.S1_s_at	IMGAG|736.m00004 /FEA=mRNA /DEF=Phosphate permease; General substrate transporter; Major facilitator superfamily MFS_1 AC122161.26.41 23415 25016 mth2-11l3 01/13/05	IMGAG|736.m00004		4315.87	3319.78	2592.87	1681.86	790.232	1005.57		P	P	P	P	P	P		3409.51	864.997	1159.22	465.248	0.339996	2	5.4064e-17	0.179954
Mtr.18491.1.S1_at	IMGAG|1034.m00020 /FEA=mRNA /DEF=conserved hypothetical protein AC144483.9.191 94247 93690 mth2-12f13 01/13/05	IMGAG|1034.m00020		497.42	607.127	348.705	220.93	267.445	145.597		P	P	P	P	P	P		484.418	129.701	211.324	61.4891	0.436244	2	1.44166e-14	0.160159
Mtr.18952.1.S1_at	IMGAG|967.m00020 /FEA=mRNA /DEF=Major facilitator superfamily MFS_1 AC140027.11.201 103860 106742 mth2-5m21 01/13/05	IMGAG|967.m00020		206.489	210.113	216.201	93.6108	78.9776	116.243		P	P	P	P	P	P		210.934	4.90778	96.2771	18.7751	0.456432	2	0	0.0689861
Mtr.20560.1.S1_at	IMGAG|1115.m00002 /FEA=mRNA /DEF=Purple acid phosphatase, N-terminal; Metallophosphoesterase AC146683.9.11 10366 5570 mth2-179n10 01/13/05	IMGAG|1115.m00002		50.2313	89.4759	67.9969	31.9579	28.4979	42.8547		P	P	P	A	A	P		69.2347	19.6516	34.4368	7.49254	0.497393	2	8.68041e-16	0.191996
Mtr.22752.1.S1_s_at	1626.m00028 /FEA=mRNA /DEF=AC137831.23 16852 17821 mth2-34o21 similar to TIGR_Ath1|At4g01630-GOpep .1 68411.m00196 expansin, putative (EXP17) similar to alpha-expansin precursor, partial (90%)	1626.m00028		371.433	205.067	292.531	147.449	125.875	110.266		P	P	P	P	P	P		289.677	83.2199	127.863	18.6711	0.4414	2	6.2301e-51	0.161176
Mtr.35354.1.S1_at	CX550509 /FEA=mRNA /DEF=similar to UP|Q84ND3 (Q84ND3) Cation diffusion facilitator 11, partial (45%)	CX550509		234.652	238.872	238.299	84.1812	70.37	99.8461		P	P	P	P	P	P		237.274	2.28903	84.7991	14.7478	0.357388	2	0	0.0412469
Mtr.37075.1.S1_at	TC112041 /FEA=mRNA /DEF=similar to UP|Q84ND6 (Q84ND6) Cation diffusion facilitator 8, partial (22%)	TC112041		387.255	349.459	364.011	133.587	99.0861	155.214		P	P	P	P	P	P		366.909	19.0636	129.296	28.309	0.352392	2	0	0.0539714
Mtr.41979.1.S1_at	TC110496 /FEA=mRNA /DEF=similar to UP|O24097 (O24097) MtN19 protein precursor, partial (60%)	TC110496		385.483	368.736	454.483	128.328	79.7901	130.804		P	P	P	P	P	P		402.901	45.4498	112.974	28.7646	0.280401	2	0	0.0721674
Mtr.44100.1.S1_at	TC96696 /FEA=mRNA /DEF=UP|Q5T9G1 (Q5T9G1) OTTHUMP00000016273 (Fragment), partial (12%)	TC96696		337.412	446.37	226.007	96.4057	91.0052	48.0063		P	P	P	P	P	P		336.596	110.184	78.4724	26.5223	0.233135	2	9.33161e-64	0.139162
Mtr.5369.1.S1_at	BE318511 /FEA=mRNA /DEF=similar to UP|Q852P7 (Q852P7) Nitrate transporter, partial (25%)	BE318511		602.755	489.792	411.098	198.652	214.342	255.46		P	P	P	P	P	P		501.215	96.3379	222.818	29.3368	0.444556	2	1.0459e-60	0.121773
Mtr.8568.1.S1_at	TC100672 /FEA=mRNA /DEF=homologue to UP|Q41099 (Q41099) Nitrite reductase precursor , partial (95%)	TC100672		1634.17	1507.86	1197.79	582.852	424.267	916.206		P	P	P	P	P	P		1446.61	224.545	641.108	251.09	0.443181	2	5.18861e-10	0.135985
Msa.1349.1.S1_at	iMsa.1349 /TID=Msa.1349.1 /CNT=1 /FEA=mRNA /TIER=ConsEnd /STK=0 /NOTE=sequence(s) not in UniGene /DEF=	gi|50319778|gb|CO514904.1|CO514904		97.1587	64.5958	74.7286	515.49	468.267	493.902		P	A	A	P	P	P		78.8277	16.664	492.553	23.6407	6.24847	1	0	0.0308388
Msa.1751.1.S1_at	iMsa.1751 /TID=Msa.1751.1 /CNT=1 /FEA=mRNA /TIER=ConsEnd /STK=0 /NOTE=sequence(s) not in UniGene /DEF=	TC609		153.278	171.616	170.413	1398.04	1334.81	1515.95		P	P	P	P	P	P		165.102	10.2579	1416.27	91.9353	8.57812	1	0	0.0299666
Msa.2729.1.S1_at	iMsa.2729 /TID=Msa.2729.1 /CNT=1 /FEA=mRNA /TIER=ConsEnd /STK=0 /NOTE=sequence(s) not in UniGene /DEF=	gi|50318907|gb|CO514033.1|CO514033		14.9889	15.177	16.1195	524.545	453.539	644.247		A	A	A	P	P	P		15.4285	0.605799	540.777	96.385	35.0505	1	0	0.0558704
Msa.2729.1.S1_s_at	iMsa.2729 /TID=Msa.2729.1 /CNT=1 /FEA=mRNA /TIER=ConsEnd /STK=0 /NOTE=sequence(s) not in UniGene /DEF=	gi|50318907|gb|CO514033.1|CO514033		28.1638	33.6092	26.9482	4176.78	3957.64	5186.76		A	P	A	P	P	P		29.5737	3.54731	4440.39	655.591	150.146	1	0	0.0318085
Msa.2817.1.S1_at	iMsa.2817 /TID=Msa.2817.1 /CNT=1 /FEA=mRNA /TIER=ConsEnd /STK=0 /NOTE=sequence(s) not in UniGene /DEF=	gi|50320537|gb|CO515663.1|CO515663		58.8863	58.7497	51.8888	173.71	123.395	108.559		P	P	A	P	P	P		56.5082	4.00116	135.221	34.1478	2.39294	1	1.8184e-254	0.172125
Msa.3155.1.S1_at	iMsa.3155 /TID=Msa.3155.1 /CNT=1 /FEA=mRNA /TIER=ConsEnd /STK=0 /NOTE=sequence(s) not in UniGene /DEF=	TC461		28.5977	31.1572	30.74	73.368	85.3954	103.079		A	A	A	P	P	P		30.1649	1.37323	87.2809	14.9451	2.89345	1	0	0.11819
Msa.927.1.S1_at	iMsa.927 /TID=Msa.927.1 /CNT=1 /FEA=mRNA /TIER=ConsEnd /STK=0 /NOTE=sequence(s) not in UniGene /DEF=	gi|20381697|gb|AJ410094.1|AJ410094		22.9572	20.8233	26.0999	76.2493	111.151	129.019		A	A	A	P	P	P		23.2935	2.65431	105.473	26.8392	4.52801	1	0	0.14056
Mtr.10012.1.S1_at	TC105246 /FEA=mRNA /DEF=weakly similar to UP|P79078 (P79078) Delta-9 fatty acid desaturase , partial (14%)	TC105246		30.7551	26.2103	28.8563	4067.5	3672.73	4284.68		A	A	A	P	P	P		28.6073	2.28263	4008.3	310.242	140.115	1	0	0.0298825
Mtr.10074.1.S1_at	TC105445 /FEA=mRNA /DEF=weakly similar to UP|Q753J4 (Q753J4) AFR318Wp, partial (88%)	TC105445		15.4852	15.9149	15.0207	471.445	477.418	561.486		A	A	A	P	P	P		15.4736	0.447183	503.45	50.3498	32.536	1	0	0.031712
Mtr.10076.1.S1_at	TC105453 /FEA=mRNA /DEF=weakly similar to UP|PS11_CARAU (Q9IB84) Proteasome subunit beta type 1-A (20S proteasome beta 6 subunit A) (B6-A) , partial (91%)	TC105453		42.5856	41.4841	38.2647	128.447	112.2	119.856		P	A	A	P	P	P		40.7782	2.24528	120.168	8.12803	2.94686	1	0	0.0368744
Mtr.10089.1.S1_at	TC105494 /FEA=mRNA /DEF=	TC105494		10.8747	13.9298	10.165	517.931	530.426	854.048		A	A	A	P	P	P		11.6565	2.00045	634.135	190.552	54.4018	1	0	0.117361
Mtr.10143.1.S1_at	TC105656 /FEA=mRNA /DEF=weakly similar to UP|Q6DCM8 (Q6DCM8) Hadh2-prov protein, partial (38%)	TC105656		16.4819	23.0867	21.7016	43.4136	35.9044	44.6687		A	A	A	P	P	P		20.4234	3.48301	41.3289	4.73948	2.02361	1	2.58836e-25	0.131885
Mtr.10406.1.S1_at	TC106681 /FEA=mRNA /DEF=similar to gb|M86760.1|PMC26S58R Pneumocystis carinii 16S ribosomal RNA (16S rRNA) gene, 3' exon; 5.8S ribosomal RNA (5.8S rRNA) gene, complete; and 26S ribosomal RNA (26S rRNA) gene, 5' end, partial (7%)	TC106681		21.4464	25.421	29.4307	2483.14	2600.57	2429.23		A	A	A	P	P	P		25.4327	3.99218	2504.31	87.6113	98.4682	1	0	0.0271043
Mtr.10497.1.S1_at	TC106956 /FEA=mRNA /DEF=similar to UP|Q84WK3 (Q84WK3) At3g63470, partial (32%)	TC106956		20.5871	14.4331	14.8586	846.257	786.494	1051.97		M	A	A	P	P	P		16.6263	3.43678	894.908	139.266	53.8249	1	0	0.037946
Mtr.10562.1.S1_at	TC107197 /FEA=mRNA /DEF=weakly similar to GB|CAA66109.3|48426429|CANST2PRO specific tissue protein 2 {Cicer arietinum;} , partial (60%)	TC107197		18.4009	18.397	21.6736	6851.48	5887.96	7579.45		P	P	P	P	P	P		19.4905	1.89064	6772.96	848.475	347.501	1	0	0.0308388
Mtr.10642.1.S1_at	TC107460 /FEA=mRNA /DEF=similar to UP|Q9MBD6 (Q9MBD6) Ntdin, partial (61%)	TC107460		168.405	186.538	164.406	1334.9	1110.66	1145.87		P	P	P	P	P	P		173.116	11.7944	1197.15	120.593	6.91527	1	0	0.0318085
Mtr.10657.1.S1_at	TC107517 /FEA=mRNA /DEF=similar to UP|Q84XR7 (Q84XR7) Germin-like protein 1, partial (65%)	TC107517		21.359	18.7387	27.9547	417.488	462.94	641.399		A	A	A	P	P	P		22.6841	4.74871	507.275	118.357	22.3625	1	0	0.094097
Mtr.10916.1.S1_s_at	TC108339 /FEA=mRNA /DEF=UP|O24086 (O24086) MtN28 protein precursor (Fragment), complete	TC108339		20.3228	25.6019	20.7153	93.21	52.0259	88.387		A	A	A	P	P	P		22.2133	2.94113	77.8743	22.5149	3.50575	1	1.18785e-235	0.163929
Mtr.1103.1.S1_at	1524.m00024 /FEA=mRNA /DEF=AC141435.28 41476 35850 mth2-21i11 weakly similar to UP|Q7XUP9 (Q7XUP9) OSJNBb0011N17.13 protein	1524.m00024		22.433	18.9709	23.3229	562.201	591.499	710.747		M	A	M	P	P	P		21.5756	2.29923	621.482	78.681	28.8049	1	0	0.0348254
Mtr.11034.1.S1_at	TC108660 /FEA=mRNA /DEF=weakly similar to UP|Q9FLN0 (Q9FLN0) GDSL-motif lipase/hydrolase-like protein, partial (30%)	TC108660		77.3286	75.3627	65.137	599.823	643.512	769.584		P	P	P	P	P	P		72.6094	6.54552	670.973	88.1491	9.24085	1	0	0.037667
Mtr.11135.1.S1_at	TC109005 /FEA=mRNA /DEF=weakly similar to GB|AAO41406.1|28380878|BT003745 SD03570p {Drosophila melanogaster;} , partial (5%)	TC109005		57.3733	64.7928	75.1054	373.309	368.587	567.401		A	A	A	P	P	P		65.7572	8.90526	436.432	113.447	6.63703	1	0	0.126859
Mtr.11145.1.S1_at	TC109031 /FEA=mRNA /DEF=homologue to UP|Q40994 (Q40994) Gibberellin 20-oxidase, partial (92%)	TC109031		16.987	12.6658	15.3386	67.7311	62.4026	90.8099		A	P	A	P	P	P		14.9971	2.18073	73.6479	15.0997	4.91079	1	0	0.117272
Mtr.11226.1.S1_at	TC109289 /FEA=mRNA /DEF=	TC109289		16.1779	15.9009	15.4208	1323.09	1244.8	1676.52		A	A	A	P	P	P		15.8332	0.383051	1414.8	230.008	89.3567	1	0	0.0351124
Mtr.11271.1.S1_at	TC109411 /FEA=mRNA /DEF=	TC109411		945.123	916.015	658.837	2389.86	2441.07	2443.67		P	P	P	P	P	P		839.991	157.558	2424.87	30.349	2.88678	1	0	0.0308388
Mtr.11310.1.S1_at	TC109532 /FEA=mRNA /DEF=weakly similar to UP|NO14_PEA (P26415) Nodulin 14 precursor (N-14) (Fragment), partial (31%)	TC109532		85.5023	35.9314	29.448	193.684	180.199	287.134		P	A	A	P	A	P		50.2939	30.6632	220.339	58.2376	4.38103	1	7.59883e-22	0.15528
Mtr.11343.1.S1_at	TC109649 /FEA=mRNA /DEF=weakly similar to UP|Q9SGU7 (Q9SGU7) F1N19.25 (At1g64680), partial (28%)	TC109649		1701.45	1792.06	1496.2	3698.18	3154.73	4115.66		P	P	P	P	P	P		1663.24	151.584	3656.19	481.843	2.19824	1	8.66326e-115	0.0735323
Mtr.11351.1.S1_at	TC109674 /FEA=mRNA /DEF=similar to GB|BAC41936.1|26449621|AK117261 GPI-anchored protein {Arabidopsis thaliana;} , partial (47%)	TC109674		36.9011	32.7627	31.004	63.8207	63.2989	86.6246		P	P	P	P	P	P		33.556	3.02754	71.2481	13.319	2.12326	1	3.96882e-103	0.155774
Mtr.11393.1.S1_at	TC109807 /FEA=mRNA /DEF=similar to UP|OAT_SCHPO (Q9P7L5) Probable ornithine aminotransferase (Ornithine--oxo-acid aminotransferase) , partial (37%)	TC109807		14.0485	16.8786	11.5056	50.4582	57.2962	70.2835		A	A	A	P	P	P		14.1442	2.68777	59.346	10.0703	4.19578	1	1.56808e-186	0.111434
Mtr.11507.1.S1_at	TC110146 /FEA=mRNA /DEF=	TC110146		654.069	658.416	624.798	1633.84	1448.85	1636.33		P	P	P	P	P	P		645.761	18.2843	1573.01	107.53	2.4359	1	0	0.0318085
Mtr.11615.1.S1_at	TC110482 /FEA=mRNA /DEF=similar to UP|Q5XTY7 (Q5XTY7) Ribosomal protein L17, partial (77%)	TC110482		22.9704	22.6667	27.3311	1372.28	1526.6	1744.15		P	A	P	P	P	P		24.3227	2.60974	1547.68	186.828	63.6308	1	0	0.0315003
Mtr.11628.1.S1_at	TC110525 /FEA=mRNA /DEF=weakly similar to UP|Q8T059 (Q8T059) LD26301p, partial (22%)	TC110525		30.3115	32.1811	40.8793	122.183	91.6528	143.436		A	A	A	P	P	P		34.4573	5.63962	119.091	26.0299	3.45618	1	5.99491e-149	0.136945
Mtr.11696.1.S1_at	TC110750 /FEA=mRNA /DEF=weakly similar to UP|Q8LC13 (Q8LC13) Remorin, partial (60%)	TC110750		252.086	236.912	255.705	1404.55	1251.62	1779.68		P	P	P	P	P	P		248.234	9.97129	1478.62	271.708	5.95654	1	0	0.0585703
Mtr.11720.1.S1_at	TC110860 /FEA=mRNA /DEF=similar to UP|Q84XG0 (Q84XG0) NBS-LRR resistance protein RGH1, partial (3%)	TC110860		20.0199	23.3578	25.9243	291.418	322.864	269.77		A	A	A	P	P	P		23.1007	2.96061	294.684	26.6975	12.7565	1	0	0.0319849
Mtr.11786.1.S1_at	TC111056 /FEA=mRNA /DEF=similar to UP|Q9ZTB2 (Q9ZTB2) Nodulin, partial (49%)	TC111056		307.149	183.184	194.196	1111.49	883.317	1525.7		P	P	P	P	P	P		228.176	68.6137	1173.5	325.648	5.14296	1	7.35821e-126	0.134377
Mtr.11832.1.S1_at	TC111210 /FEA=mRNA /DEF=weakly similar to UP|Q6C355 (Q6C355) Yarrowia lipolytica chromosome F of strain CLIB99 of Yarrowia lipolytica, partial (17%)	TC111210		46.3897	38.6406	27.7228	452.322	406.373	480.205		A	A	A	P	P	P		37.5844	9.37815	446.3	37.2829	11.8746	1	0	0.0315003
Mtr.11892.1.S1_at	TC111430 /FEA=mRNA /DEF=UP|Q6XD74 (Q6XD74) Class III chitinase, complete	TC111430		34.1086	23.6436	27.903	1510.74	1744.67	576.104		P	A	A	P	P	P		28.5517	5.26259	1277.17	618.305	44.7318	1	0	0.179954
Mtr.11932.1.S1_at	TC111568 /FEA=mRNA /DEF=similar to PIR|C27399|HSZPA3 histone H2A.2 - fission yeast (Schizosaccharomyces pombe) {Schizosaccharomyces pombe;} , partial (95%)	TC111568		47.6325	41.2155	60.5408	1168.49	1339.46	1163.42		P	P	P	P	P	P		49.7963	9.84264	1223.79	100.204	24.5759	1	0	0.0308388
Mtr.11970.1.S1_at	TC111717 /FEA=mRNA /DEF=similar to UP|Q9FG33 (Q9FG33) Lectin-like protein kinase, partial (15%)	TC111717		41.6978	27.9823	30.7302	180.663	158.263	242.917		P	P	P	P	P	P		33.4701	7.25667	193.948	43.8626	5.79465	1	0	0.116126
Mtr.12033.1.S1_at	TC111957 /FEA=mRNA /DEF=similar to UP|O49857 (O49857) Epoxide hydrolase, partial (45%)	TC111957		660.848	672.304	710.378	1300.71	1316.88	1537.28		P	P	P	P	P	P		681.177	25.9297	1384.95	132.162	2.03318	1	0	0.0539714
Mtr.12117.1.S1_at	TC112210 /FEA=mRNA /DEF=similar to UP|Q6DEP9 (Q6DEP9) MGC89958 protein, partial (90%)	TC112210		42.441	49.7786	36.9659	1064.02	1166.68	1686.75		M	A	A	P	P	P		43.0618	6.42889	1305.82	333.871	30.3242	1	0	0.086794
Mtr.12170.1.S1_at	TC112402 /FEA=mRNA /DEF=similar to UP|Q75W19 (Q75W19) Cytochrome P450, partial (26%)	TC112402		25.0614	33.6693	37.9652	1370.51	1332.35	1903.55		A	P	P	P	P	P		32.232	6.57092	1535.47	319.339	47.6382	1	0	0.0532835
Mtr.12500.1.S1_at	TC95018 /FEA=mRNA /DEF=UP|Q84XR7 (Q84XR7) Germin-like protein 1, complete	TC95018		56.8506	59.904	51.378	4830.33	4627.87	5370.08		P	P	P	P	P	P		56.0442	4.31985	4942.76	383.667	88.194	1	0	0.0294759
Mtr.12579.1.S1_at	TC95287 /FEA=mRNA /DEF=similar to GB|AAR87371.1|40539115|AC146481 expressed protein {Oryza sativa (japonica cultivar-group);} , partial (34%)	TC95287		25.4273	35.0082	33.4633	4251.44	5157.66	1597.55		A	A	A	P	P	P		31.2996	5.14392	3668.88	1850.17	117.218	1	0	0.186813
Mtr.12632.1.S1_at	TC95424 /FEA=mRNA /DEF=UP|Q6WNQ9 (Q6WNQ9) Isoflavone 3'-hydroxylase (Fragment), complete	TC95424		55.6475	80.415	59.4094	232.323	174.542	326.929		P	P	P	P	P	P		65.1573	13.3468	244.598	76.9316	3.75396	1	6.06625e-120	0.167966
Mtr.12881.1.S1_at	TC96290 /FEA=mRNA /DEF=similar to PIR|JE0183|JE0183 chitinase 1 - cone shell (Conus tulipa) {Conus tulipa;} , partial (93%)	TC96290		169.66	157.062	212.55	6144.57	6170.28	2039.04		P	P	P	P	P	P		179.757	29.0893	4784.63	2377.79	26.6172	1	0	0.184164
Mtr.12939.1.S1_at	TC96455 /FEA=mRNA /DEF=similar to UP|GPDA_CUPLA (P52425) Glycerol-3-phosphate dehydrogenase [NAD+] , partial (92%)	TC96455		398.724	410.336	445.51	961.683	882.847	1151.88		P	P	P	P	P	P		418.19	24.3618	998.805	138.307	2.3884	1	0	0.0872271
Mtr.13086.1.S1_at	TC96903 /FEA=mRNA /DEF=similar to UP|Q70YG6 (Q70YG6) Peptidylprolyl cis-trans isomerase (Fragment) , partial (92%)	TC96903		30.5311	36.744	34.9025	1202.37	1033.09	1276.19		A	A	A	P	P	P		34.0592	3.19115	1170.55	124.634	34.3681	1	0	0.0313472
Mtr.13129.1.S1_at	TC97009 /FEA=mRNA /DEF=weakly similar to UP|Q5VNP6 (Q5VNP6) Acyl-CoA ligase-like, partial (17%)	TC97009		17.4588	13.771	11.8528	45.9061	34.8763	32.8895		P	A	A	P	P	P		14.3608	2.84916	37.8907	7.01232	2.63847	1	2.06724e-46	0.14441
Mtr.1345.1.S1_at	AJ501911 /FEA=mRNA /DEF=	AJ501911		14.4727	14.7994	16.4839	120.442	126.372	185.752		A	A	A	P	P	P		15.252	1.07931	144.189	36.1164	9.45377	1	0	0.120063
Mtr.1358.1.S1_at	AJ504181 /FEA=mRNA /DEF=	AJ504181		102.889	96.7097	86.5514	503.205	456.719	453.899		P	P	P	P	P	P		95.3833	8.24904	471.274	27.6888	4.94085	1	0	0.0310961
Mtr.13641.1.S1_at	TC98644 /FEA=mRNA /DEF=similar to UP|Q8LPJ3 (Q8LPJ3) Alpha-mannosidase, partial (16%)	TC98644		20.7043	22.1203	25.231	40.5698	47.1409	48.4474		A	P	A	P	P	P		22.6852	2.31561	45.386	4.22185	2.00069	1	0	0.108869
Mtr.13678.1.S1_at	TC98770 /FEA=mRNA /DEF=similar to GB|AAL38970.1|17644129|AY062171 histone H2A {Neurospora crassa;} , partial (78%)	TC98770		47.0767	50.0529	55.3559	2371.15	2197.34	2106.75		A	A	A	P	P	P		50.8285	4.19377	2225.08	134.364	43.7762	1	0	0.0296211
Mtr.13800.1.S1_at	TC99199 /FEA=mRNA /DEF=similar to UP|Q5ZBH3 (Q5ZBH3) Lipase class 3 family protein-like, partial (8%)	TC99199		298.416	286.029	267.685	745.282	718.058	817.017		P	P	P	P	P	P		284.043	15.4613	760.119	51.1207	2.67607	1	0	0.0319849
Mtr.13833.1.S1_at	TC99303 /FEA=mRNA /DEF=weakly similar to UP|Q6DHI9 (Q6DHI9) Zgc:92282, partial (62%)	TC99303		54.6566	72.6098	37.5087	378.705	425.334	362.034		A	A	A	P	P	P		54.925	17.5521	388.691	32.8106	7.07676	1	0	0.0340174
Mtr.13887.1.S1_at	TC99521 /FEA=mRNA /DEF=weakly similar to UP|TRN1_DATST (P50162) Tropinone reductase-I (TR-I) (Tropine dehydrogenase) , partial (42%)	TC99521		69.7994	65.7478	51.6155	211.621	269.701	222.539		P	P	P	P	P	P		62.3876	9.54632	234.62	30.8674	3.76069	1	0	0.0675026
Mtr.13904.1.S1_at	TC99584 /FEA=mRNA /DEF=similar to UP|Q9M0X9 (Q9M0X9) 4-coumarate-CoA ligase-like protein, partial (29%)	TC99584		44.8541	42.578	41.4294	167.944	139.617	182.646		P	P	P	P	P	P		42.9539	1.74297	163.402	21.8711	3.80414	1	0	0.0796292
Mtr.1396.1.S1_at	AL368069 /FEA=mRNA /DEF=	AL368069		39.8958	38.5892	28.4333	541.593	506.886	1058.45		P	P	A	P	P	P		35.6394	6.27482	702.309	308.914	19.706	1	0	0.174508
Mtr.13963.1.S1_at	TC99770 /FEA=mRNA /DEF=weakly similar to UP|O65836 (O65836) P69F protein , partial (13%)	TC99770		597.872	594.403	692.029	2863.63	2883.38	3213.46		P	P	P	P	P	P		628.101	55.3901	2986.82	196.521	4.75532	1	0	0.0304923
Mtr.14005.1.S1_at	TC99943 /FEA=mRNA /DEF=similar to UP|METE_PSEAE (P57703) 5-methyltetrahydropteroyltriglutamate--homocysteine methyltransferase (Methionine synthase, vitamin-B12 independent isozyme) (Cobalamin-independent methionine synthase) , partial (14%)	TC99943		20.8021	28.2978	19.5705	1470.99	1469.72	2156.95		A	A	A	P	P	P		22.8901	4.72349	1699.22	396.406	74.2339	1	0	0.0641474
Mtr.14161.1.S1_s_at	IMGAG|1213.m00019 /FEA=mRNA /DEF=glucosyltransferase-like protein-related AC148481.9.191 54830 55294 mth2-36d21 01/13/05	IMGAG|1213.m00019		15.7559	15.1773	15.1272	170.539	135.199	259.342		P	A	A	P	P	P		15.3535	0.349427	188.36	63.9614	12.2683	1	0	0.149465
Mtr.14172.1.S1_at	IMGAG|1001.m00007 /FEA=mRNA /DEF=Cytochrome P450; E-class P450, group I AC141114.14.61 20271 18188 mth2-8g20 01/13/05	IMGAG|1001.m00007		43.1822	38.6862	44.0004	390.298	454.457	930.881		A	A	P	P	P	P		41.9563	2.86137	591.879	295.332	14.107	1	0	0.198866
Mtr.1445.1.S1_at	AL381436 /FEA=mRNA /DEF=	AL381436		11.1006	10.6385	10.479	63.2294	59.1723	59.1594		A	A	A	P	P	P		10.7394	0.322864	60.5204	2.34609	5.63538	1	0	0.0304923
Mtr.1448.1.S1_at	AL381775 /FEA=mRNA /DEF=	AL381775		30.0171	31.5844	26.7752	115.211	79.3396	109.923		A	A	A	P	P	P		29.4589	2.4527	101.491	19.3652	3.44518	1	0	0.122677
Mtr.14511.1.S1_at	IMGAG|1224.m00027 /FEA=mRNA /DEF=Plastocyanin-like; Cupredoxin AC148816.3.261 120691 118970 mth2-16i24 01/13/05	IMGAG|1224.m00027		30.5782	36.1119	39.8119	306.082	323.717	726.202		A	A	A	P	P	P		35.5006	4.64711	452	237.629	12.7322	1	0	0.212042
Mtr.1464.1.S1_at	AL384864 /FEA=mRNA /DEF=	AL384864		13.3064	18.1756	18.1756	78.4284	43.6959	80.7366		A	A	A	P	A	A		16.5526	2.81127	67.6203	20.7513	4.08519	1	2.80327e-217	0.164699
Mtr.1466.1.S1_at	AL385301 /FEA=mRNA /DEF=	AL385301		17.5414	26.6493	16.7309	86.8903	108.206	70.1918		A	A	A	P	P	P		20.3072	5.50737	88.4294	19.0538	4.35458	1	7.96034e-102	0.129122
Mtr.1467.1.S1_at	AL385574 /FEA=mRNA /DEF=	AL385574		9.44838	15.8256	10.5176	442.039	552.872	628.205		A	P	P	P	P	P		11.9305	3.41534	541.039	93.6458	45.3492	1	0	0.052735
Mtr.1469.1.S1_at	AL385794 /FEA=mRNA /DEF=	AL385794		30.7375	26.5179	26.5179	425.925	449.563	200.487		A	A	A	P	P	P		27.9244	2.43619	358.658	137.489	12.8439	1	0	0.162472
Mtr.14715.1.S1_at	IMGAG|759.m00013 /FEA=mRNA /DEF=Barwin-related endoglucanase AC123899.15.131 64328 63759 mth2-33n6 01/13/05	IMGAG|759.m00013		36.4919	24.521	27.7286	871.62	653.309	214.205		A	A	A	P	P	P		29.5805	6.19662	579.711	334.83	19.5977	1	0	0.223196
Mtr.14779.1.S1_x_at	IMGAG|763.m00023 /FEA=mRNA /DEF=LQGC hypothetical protein AC124218.17.231 97927 98109 mth2-30b20 01/13/05	IMGAG|763.m00023		168.083	164.156	230.231	522.546	406.581	518.012		P	P	P	P	P	P		187.49	37.067	482.38	65.6826	2.57283	1	3.38759e-43	0.108869
Mtr.1478.1.S1_at	AL387870 /FEA=mRNA /DEF=	AL387870		14.7392	14.0214	13.9747	514.657	476.847	646.402		A	A	P	P	P	P		14.2451	0.428535	545.969	89.0088	38.3269	1	0	0.0475726
Mtr.1484.1.S1_at	AL388510 /FEA=mRNA /DEF=	AL388510		143.18	169.418	142.85	275.205	304.872	407.289		P	P	P	P	P	P		151.816	15.245	329.122	69.3009	2.1679	1	3.00467e-90	0.158221
Mtr.1489.1.S1_at	AL389680 /FEA=mRNA /DEF=	AL389680		19.2178	19.9976	20.9436	641.137	646.594	908.594		A	A	A	P	P	P		20.053	0.864236	732.108	152.865	36.5087	1	0	0.0643991
Mtr.15548.1.S1_at	IMGAG|790.m00014 /FEA=mRNA /DEF=Exo70 exocyst complex subunit AC125482.8.141 72997 70536 mth2-15h11 01/13/05	IMGAG|790.m00014		41.9603	44.2624	34.3551	374.498	319.812	448.363		P	P	P	P	P	P		40.1926	5.18481	380.891	64.5137	9.47665	1	0	0.0682065
Mtr.156.1.S1_at	1784.m00045 /FEA=mRNA /DEF=AC155888.1 107111 102591 mth2-30a12 similar to UP|O04408 (O04408) Ent-kaurene synthase A	1784.m00045		1383.49	1573.77	1530.84	3438.47	2806.88	2865.89		P	P	P	P	P	P		1496.03	99.801	3037.08	348.866	2.03009	1	1.41452e-157	0.0640256
Mtr.15627.1.S1_at	IMGAG|794.m00007 /FEA=mRNA /DEF=Plastocyanin-like; Cupredoxin AC126009.22.61 20431 19796 mth2-15c20 01/13/05	IMGAG|794.m00007		24.9084	27.0577	27.8068	1205.81	1178.31	2780.51		A	A	A	P	P	P		26.5909	1.50449	1721.54	917.194	64.7416	1	0	0.184584
Mtr.15627.1.S1_s_at	IMGAG|794.m00007 /FEA=mRNA /DEF=Plastocyanin-like; Cupredoxin AC126009.22.61 20431 19796 mth2-15c20 01/13/05	IMGAG|794.m00007		34.7446	27.6431	35.7955	5804.54	5599.17	9520.92		A	A	A	P	P	P		32.7277	4.43464	6974.87	2207.33	213.118	1	0	0.110568
Mtr.15632.1.S1_at	IMGAG|794.m00013 /FEA=mRNA /DEF=Cupredoxin; Plastocyanin-like AC126009.22.121 40595 40001 mth2-15c20 01/13/05	IMGAG|794.m00013		22.3374	20.5652	22.7278	1375.61	1449.69	2433.03		A	A	A	P	P	P		21.8768	1.15255	1752.78	590.279	80.1204	1	0	0.11772
Mtr.15653.1.S1_at	IMGAG|795.m00003 /FEA=mRNA /DEF=Concanavalin A-like lectin/glucanase; Legume lectin, beta domain; Legume lectin, alpha; TonB box, N-terminal AC126010.13.31 15530 14706 mth2-20e4 01/13/05	IMGAG|795.m00003		52.1702	83.519	73.8981	3330.14	3476.03	4914.35		A	P	P	P	P	P		69.8624	16.0593	3906.84	875.573	55.9219	1	0	0.0681117
Mtr.1581.1.S1_at	AW561003 /FEA=mRNA /DEF=	AW561003		21.4062	20.3535	18.0397	59.2985	53.027	66.2752		A	A	P	P	P	P		19.9331	1.72212	59.5336	6.62723	2.98666	1	0	0.0796292
Mtr.15867.1.S1_at	IMGAG|805.m00013 /FEA=mRNA /DEF=Pathogenesis-related transcriptional factor and ERF AC126784.10.131 61688 59402 mth2-36b12 01/13/05	IMGAG|805.m00013		181.872	190.182	172.796	543.456	494.867	871.736		P	P	P	P	P	P		181.617	8.69554	636.686	205.003	3.50566	1	0	0.174508
Mtr.1591.1.S1_s_at	AW573798 /FEA=mRNA /DEF=weakly similar to UP|Q6RXY1 (Q6RXY1) SNF1-related protein kinase, partial (26%)	AW573798		19.2788	13.515	15.449	108.779	98.5202	165.08		A	A	A	P	P	P		16.0809	2.93342	124.126	35.8356	7.71885	1	0	0.139524
Mtr.15928.1.S1_at	IMGAG|807.m00013 /FEA=mRNA /DEF=Mlo-related protein AC126786.22.131 68584 65591 mth2-8c2 01/13/05	IMGAG|807.m00013		268.512	289.872	186.336	943.205	922.227	1266.69		P	P	P	P	P	P		248.24	54.6638	1044.04	193.108	4.20578	1	2.71408e-140	0.0900371
Mtr.15957.1.S1_at	IMGAG|808.m00022 /FEA=mRNA /DEF=Glutathione S-transferase, C-terminal-like; Glutathione S-transferase, N-terminal AC126787.12.221 120687 122091 mth2-11c8 01/13/05	IMGAG|808.m00022		57.786	36.7304	33.4057	6205.25	5854.77	7342.5		A	A	A	P	P	P		42.6407	13.2212	6467.51	777.763	151.674	1	0	0.0308388
Mtr.1606.1.S1_at	AW585420 /FEA=mRNA /DEF=homologue to UP|Q6Q623 (Q6Q623) Dioxygenase RAMOSUS1, partial (14%)	AW585420		128.925	141.529	154.802	312.254	267.056	290.126		P	P	P	P	P	P		141.752	12.9401	289.812	22.6009	2.0445	1	0	0.063719
Mtr.16214.1.S1_at	IMGAG|818.m00005 /FEA=mRNA /DEF=Protein kinase; Serine/threonine protein kinase, active site; Tyrosine protein kinase; Protein kinase-like AC127169.13.51 28201 29817 mth2-36n3 01/13/05	IMGAG|818.m00005		315.368	242.49	350.893	1420.42	1163.88	1858.6		P	P	P	P	P	P		302.917	55.2633	1480.97	351.293	4.88902	1	2.03618e-298	0.109452
Mtr.16295.1.S1_at	IMGAG|864.m00030 /FEA=mRNA /DEF=Barwin-related endoglucanase AC135311.13.301 103842 103285 mth2-27l9 01/13/05	IMGAG|864.m00030		34.6438	67.2363	39.8872	971.451	876.205	330.408		A	A	A	P	P	P		47.2558	17.5012	726.021	345.906	15.3637	1	0	0.190303
Mtr.16297.1.S1_at	IMGAG|864.m00032 /FEA=mRNA /DEF=Barwin-related endoglucanase AC135311.13.321 111645 112211 mth2-27l9 01/13/05	IMGAG|864.m00032		311.081	302.769	206.554	6183.68	6729.38	2364.65		P	P	P	P	P	P		273.468	58.0984	5092.57	2378.15	18.6222	1	0	0.176805
Mtr.16297.1.S1_x_at	IMGAG|864.m00032 /FEA=mRNA /DEF=Barwin-related endoglucanase AC135311.13.321 111645 112211 mth2-27l9 01/13/05	IMGAG|864.m00032		272.595	267.764	147.189	6849.18	6756.93	2453.82		P	P	P	P	P	P		229.183	71.0494	5353.31	2511.45	23.3583	1	0	0.173763
Mtr.16453.1.S1_at	IMGAG|825.m00004 /FEA=mRNA /DEF=Protein kinase-like; Serine/threonine protein kinase, active site; Tyrosine protein kinase AC130275.16.41 19702 18614 mth1-63a17 01/13/05	IMGAG|825.m00004		17.3977	19.8856	16.9954	38.5686	36.6596	49.7561		A	A	A	P	P	P		18.0929	1.56548	41.6614	7.07487	2.30264	1	7.01013e-150	0.140003
Mtr.16454.1.S1_at	IMGAG|871.m00007 /FEA=mRNA /DEF=Kunitz inhibitor ST1-like; Proteinase inhibitor I3, Kunitz legume AC135416.39.61 22596 21982 mth2-24n16 01/13/05	IMGAG|871.m00007		29.7047	23.3578	30.588	2906.71	2835.87	2948.21		P	A	M	P	P	P		27.8835	3.94415	2896.93	56.8034	103.894	1	0	0.0203282
Mtr.16710.1.S1_at	IMGAG|834.m00021 /FEA=mRNA /DEF=Annexin; Annexin, type IV AC130808.26.211 96340 93315 mth2-34k9 01/13/05	IMGAG|834.m00021		190.556	204.705	208.469	376.1	357.872	477.298		P	P	P	P	P	P		201.243	9.44492	403.757	64.3374	2.00631	1	6.90692e-302	0.132675
Mtr.16740.1.S1_at	IMGAG|882.m00002 /FEA=mRNA /DEF=Plant protein of unknown function DUF946 AC135798.31.21 6181 8130 mth2-31c16 01/13/05	IMGAG|882.m00002		33.4976	33.1644	27.5676	133.193	100.56	139.51		P	P	P	P	P	P		31.4099	3.33166	124.421	20.9041	3.9612	1	0	0.107069
Mtr.16760.1.S1_at	IMGAG|882.m00019 /FEA=mRNA /DEF=Glycoside hydrolase, family 20 AC135798.31.191 61488 64885 mth2-31c16 01/13/05	IMGAG|882.m00019		129.632	99.8454	108.91	781.499	821.377	817.853		P	P	P	P	P	P		112.796	15.2686	806.91	22.077	7.15373	1	0	0.0286986
Mtr.17272.1.S1_at	IMGAG|904.m00012 /FEA=mRNA /DEF=Tubulin/FtsZ, GTPase; Tubulin/FtsZ, C-terminal; Beta tubulin; Peptidase S26A, signal peptidase I AC137078.24.111 81271 82870 mth2-10e12 01/13/05	IMGAG|904.m00012		608.034	467.687	304.6	1950.26	1700.73	3387.98		P	P	P	P	P	P		460.107	151.859	2346.32	910.686	5.09952	1	1.16187e-102	0.167735
Mtr.17343.1.S1_at	IMGAG|905.m00021 /FEA=mRNA /DEF=Protein kinase; Protein kinase-like; Tyrosine protein kinase; Serine/threonine protein kinase; Leucine-rich repeat AC137079.9.201 89011 91337 mth2-27d17 01/13/05	IMGAG|905.m00021		19.619	19.0199	17.534	201.739	159.456	183.69		A	P	A	P	P	P		18.7243	1.07347	181.629	21.2169	9.70018	1	0	0.0403536
Mtr.17352.1.S1_at	IMGAG|906.m00010 /FEA=mRNA /DEF=Endonuclease/exonuclease/phosphatase; Inositol polyphosphate related phosphatase AC137080.13.91 52564 47375 mth2-9a7 01/13/05	IMGAG|906.m00010		33.701	30.7637	37.0121	168.037	167.507	116.768		A	A	A	P	P	P		33.8256	3.12602	150.771	29.4482	4.4573	1	0	0.112313
Mtr.17467.1.S1_at	IMGAG|1000.m00016 /FEA=mRNA /DEF=Serine/threonine protein kinase; Tyrosine protein kinase; Protein kinase; Serine/threonine protein kinase, active site; Protein kinase-like AC141113.5.161 72941 77415 mth2-7h7 01/13/05	IMGAG|1000.m00016		18.2252	15.3516	17.7997	167.012	224.039	402.054		A	A	A	P	P	P		17.1255	1.5509	264.368	122.601	15.4371	1	0	0.186159
Mtr.17739.1.S1_at	IMGAG|1012.m00002 /FEA=mRNA /DEF=Cyclin-like F-box; Galactose oxidase, central; F-box protein interaction domain AC142223.10.11 6577 5390 mth2-5e21 01/13/05	IMGAG|1012.m00002		14.3519	16.7257	16.6817	225.946	218.889	277.234		A	P	P	P	P	P		15.9198	1.35798	240.69	31.8441	15.1189	1	0	0.0391668
Mtr.17764.1.S1_at	IMGAG|924.m00015 /FEA=mRNA /DEF=TGF-beta receptor, type I/II extracellular region AC137837.3.151 65818 62633 mth2-30e7 01/13/05	IMGAG|924.m00015		20.7315	15.7183	22.3619	1605.52	1350.72	1287.3		P	A	A	P	P	P		19.6039	3.46237	1414.52	168.428	72.1549	1	0	0.0315003
Mtr.17803.1.S1_at	IMGAG|925.m00025 /FEA=mRNA /DEF=Glycosyl transferase, family 8 AC137839.19.251 124907 125758 mth2-34j11 01/13/05	IMGAG|925.m00025		192.716	114.043	140.973	318.665	322.486	261.508		P	P	P	P	P	P		149.244	39.9833	300.886	34.1561	2.01607	1	1.46549e-14	0.140745
Mtr.18066.1.S1_s_at	IMGAG|1022.m00005 /FEA=mRNA /DEF=Orn/DAP/Arg decarboxylase 2; Generic methyltransferase; SAM (and some other nucleotide) binding motif; O-methyltransferase, family 2 AC144341.24.41 20881 24819 mth2-22g22 01/13/05	IMGAG|1022.m00005		36.0392	37.9676	46.0322	276.866	252.125	313.811		P	P	P	P	P	P		40.013	5.30121	280.934	31.0435	7.02107	1	0	0.036648
Mtr.18214.1.S1_at	IMGAG|944.m00012 /FEA=mRNA /DEF=Glycoside transferase, six-hairpin; Glycoside hydrolase, family 9 AC138453.8.111 69738 66779 mth2-20m14 01/13/05	IMGAG|944.m00012		24.9668	29.2355	27.7081	244.502	225.012	272.085		A	A	A	P	P	P		27.3034	2.16295	247.2	23.652	9.05378	1	0	0.0328229
Mtr.18631.1.S1_at	IMGAG|1041.m00023 /FEA=mRNA /DEF=Cytochrome P450 AC144538.22.221 131589 129553 mth2-31l21 01/13/05	IMGAG|1041.m00023		20.4528	21.6257	28.2912	433.172	398.095	501.461		A	A	P	P	P	P		23.4566	4.22776	444.243	52.5643	18.939	1	0	0.0340301
Mtr.18815.1.S1_at	IMGAG|1050.m00013 /FEA=mRNA /DEF=AAA ATPase; ABC transporter related; Glycoside hydrolase, family 10; Peptidase S16, lon protease AC144617.10.131 63035 71255 mth2-7m9 01/13/05	IMGAG|1050.m00013		657.786	894.936	633.2	1641.04	1493.14	1462.67		P	P	P	P	P	P		728.641	144.54	1532.29	95.4068	2.10294	1	0	0.0643991
Mtr.19069.1.S1_s_at	IMGAG|972.m00003 /FEA=mRNA /DEF=Peptidase C1A, papain; Peptidase M14, carboxypeptidase A; Peptidase, eukaryotic cysteine peptidase active site AC140034.14.31 15329 16467 mth2-17g19 01/13/05	IMGAG|972.m00003		20.6301	20.9992	27.9982	7832.8	8089.26	2298.81		A	A	A	P	P	P		23.2092	4.15149	6073.62	3271.59	261.691	1	0	0.181724
Mtr.19547.1.S1_at	IMGAG|1081.m00015 /FEA=mRNA /DEF=Nucleoside phosphatase GDA1/CD39 AC145753.1.141 85181 81752 MTABa0058M19 01/13/05	IMGAG|1081.m00015		20.4815	21.942	29.5272	186.881	168.613	178.684		P	P	P	P	P	P		23.9836	4.85616	178.059	9.14985	7.42422	1	0	0.0310961
Mtr.19547.1.S1_s_at	IMGAG|1081.m00015 /FEA=mRNA /DEF=Nucleoside phosphatase GDA1/CD39 AC145753.1.141 85181 81752 MTABa0058M19 01/13/05	IMGAG|1081.m00015		30.5311	32.4643	42.7656	246.539	199.254	257.65		P	A	P	P	P	P		35.2537	6.57698	234.481	31.0093	6.65124	1	0	0.0490959
Mtr.19649.1.S1_at	IMGAG|1084.m00022 /FEA=mRNA /DEF=conserved hypothetical protein AC146329.17.221 109613 110278 mth2-5i21 01/13/05	IMGAG|1084.m00022		52.1135	48.5686	55.1934	176.415	204.363	242.194		P	P	P	P	P	P		51.9585	3.31509	207.657	33.0128	3.99659	1	0	0.086794
Mtr.1967.1.S1_at	BE943237 /FEA=mRNA /DEF=	BE943237		82.1387	77.0597	88.6383	200.531	173.863	189.753		P	P	P	P	P	P		82.6122	5.8038	188.049	13.4151	2.27628	1	0	0.0568817
Mtr.19752.1.S1_at	IMGAG|1089.m00001 /FEA=mRNA /DEF=AT5g39050/MXF12_60 AC146549.6.11 8167 6737 mth2-7p18 01/13/05	IMGAG|1089.m00001		170.447	155.497	119.039	611.577	497.205	895.432		P	P	P	P	P	P		148.328	26.4434	668.072	205.036	4.50403	1	5.08265e-254	0.155774
Mtr.19759.1.S1_at	IMGAG|1193.m00025 /FEA=mRNA /DEF=Zinc-containing alcohol dehydrogenase superfamily; GroES-like AC148227.14.241 106897 110590 mth2-8f11 01/13/05	IMGAG|1193.m00025		26.3758	29.0108	21.4042	698.218	617.122	519.649		A	A	A	P	P	P		25.5969	3.86267	611.663	89.4097	23.8959	1	0	0.0390724
Mtr.19842.1.S1_at	IMGAG|1091.m00029 /FEA=mRNA /DEF=conserved hypothetical protein AC146554.5.291 84480 82723 mth2-9l7 01/13/05	IMGAG|1091.m00029		301.231	323.723	220.539	670.014	681.153	501.098		P	P	P	P	P	P		281.831	54.259	617.422	100.893	2.19075	1	8.87215e-27	0.137911
Mtr.19870.1.S1_at	IMGAG|1197.m00015 /FEA=mRNA /DEF=Protein kinase; Peptidoglycan-binding LysM; Protein kinase-like; Serine/threonine protein kinase; Tyrosine protein kinase AC148241.21.151 82400 84172 mth2-14m21 01/13/05	IMGAG|1197.m00015		17.8514	14.213	14.2611	58.4458	62.5442	48.1677		P	P	A	P	P	P		15.4418	2.08689	56.3859	7.40633	3.6515	1	0	0.0912249
Mtr.20257.1.S1_at	IMGAG|1208.m00026 /FEA=mRNA /DEF=conserved hypothetical protein AC148360.10.251 103990 95078 mth2-27i5 01/13/05	IMGAG|1208.m00026		20.9629	22.5524	23.1731	76.9891	55.4421	73.4568		A	P	A	P	P	P		22.2294	1.13994	68.6293	11.5563	3.08732	1	0	0.117361
Mtr.20259.1.S1_at	IMGAG|1106.m00015 /FEA=mRNA /DEF=Protein kinase; Serine/threonine protein kinase, active site; Leucine-rich repeat; Leucine-rich repeat, plant specific; Tyrosine protein kinase; Protein kinase-like AC146586.2.151 58067 64102 mth2-71m12 01/13/05	IMGAG|1106.m00015		19.2948	21.2661	16.4812	66.5242	43.0697	42.7096		P	P	A	P	P	P		19.0141	2.40475	50.7678	13.6466	2.67002	1	9.13077e-116	0.178076
Mtr.20259.1.S1_x_at	IMGAG|1106.m00015 /FEA=mRNA /DEF=Protein kinase; Serine/threonine protein kinase, active site; Leucine-rich repeat; Leucine-rich repeat, plant specific; Tyrosine protein kinase; Protein kinase-like AC146586.2.151 58067 64102 mth2-71m12 01/13/05	IMGAG|1106.m00015		18.5297	19.2199	19.8548	63.3632	35.033	39.8259		P	P	P	P	P	P		19.2015	0.662746	46.074	15.1634	2.39951	1	0	0.21355
Mtr.20266.1.S1_at	IMGAG|1209.m00006 /FEA=mRNA /DEF=Protein kinase-like; Serine/threonine protein kinase; Tyrosine protein kinase; Serine/threonine protein kinase, active site AC148397.13.61 27861 24275 mth2-22h4 01/13/05	IMGAG|1209.m00006		34.1429	34.8632	29.5758	169.838	152.098	237.249		A	A	P	P	P	P		32.8606	2.86748	186.395	44.9257	5.67228	1	0	0.123961
Mtr.20292.1.S1_at	IMGAG|1107.m00012 /FEA=mRNA /DEF=Protein kinase; Serine/threonine protein kinase, active site; Protein kinase-like; Tyrosine protein kinase AC146587.20.111 49062 46574 mth2-144j8 01/13/05	IMGAG|1107.m00012		17.9772	19.165	18.8726	204.47	152.872	188.926		A	P	P	P	P	P		18.6716	0.618872	182.089	26.4695	9.7522	1	0	0.0558698
Mtr.20346.1.S1_at	IMGAG|1213.m00020 /FEA=mRNA /DEF=UDP-glucuronosyl/UDP-glucosyltransferase AC148481.9.201 55501 56055 mth2-36d21 01/13/05	IMGAG|1213.m00020		30.2931	23.3578	25.8753	89.8849	96.8763	117.677		A	A	A	P	P	P		26.5087	3.51073	101.48	14.4568	3.82815	1	0	0.0924917
Mtr.20364.1.S1_at	IMGAG|1109.m00017 /FEA=mRNA /DEF=Annexin; Annexin, type IV AC146590.23.171 73700 76058 mth2-145p10 01/13/05	IMGAG|1109.m00017		1081.83	1172.58	1332.37	2463.9	2805.27	3116.39		P	P	P	P	P	P		1195.59	126.845	2795.19	326.361	2.33791	1	0	0.0560604
Mtr.2055.1.S1_at	BF005204 /FEA=mRNA /DEF=similar to UP|O23565 (O23565) Myosin II heavy chain like protein, partial (12%)	BF005204		29.8278	37.2343	49.9916	191.194	114.636	249.872		A	P	P	P	P	P		39.0179	10.1996	185.234	67.8149	4.74742	1	4.26932e-136	0.178878
Mtr.20645.1.S1_at	IMGAG|1225.m00006 /FEA=mRNA /DEF=Short-chain dehydrogenase/reductase SDR; Glucose/ribitol dehydrogenase AC148817.3.51 25242 23533 mth2-22c10 01/13/05	IMGAG|1225.m00006		30.866	68.9758	41.2955	684.189	557.666	874.09		P	P	P	P	P	P		47.0458	19.6949	705.315	159.267	14.9921	1	0	0.0864226
Mtr.20697.1.S1_at	IMGAG|1120.m00012 /FEA=mRNA /DEF=Concanavalin A-like lectin/glucanase; Legume lectin, beta domain; Legume lectin, alpha; TonB box, N-terminal AC146709.11.121 67919 67131 mth2-90m14 01/13/05	IMGAG|1120.m00012		21.2647	23.8984	25.5627	126.539	176.13	270.951		A	P	A	P	P	P		23.5753	2.16713	191.207	73.3772	8.11047	1	0	0.168738
Mtr.20746.1.S1_s_at	IMGAG|1230.m00005 /FEA=mRNA /DEF=Protein kinase; Serine/threonine protein kinase; Tyrosine protein kinase; Protein kinase-like; Serine/threonine protein kinase, active site AC148970.3.41 18569 17502 mth2-74j13 01/13/05	IMGAG|1230.m00005		19.9045	24.3411	19.113	85.8932	75.4538	97.4384		A	P	A	P	P	P		21.1195	2.81788	86.2618	10.9969	4.08446	1	0	0.0780885
Mtr.21098.1.S1_at	IMGAG|1239.m00035 /FEA=mRNA /DEF=Oxysterol-binding protein AC149130.2.341 123065 117452 mth2-193n2 01/13/05	IMGAG|1239.m00035		19.985	23.417	27.0177	57.9801	47.6226	90.8288		P	P	P	P	P	P		23.4732	3.51672	65.4772	22.5577	2.78944	1	4.4896e-95	0.203075
Mtr.21234.1.S1_at	IMGAG|1147.m00004 /FEA=mRNA /DEF=hypothetical protein AC146855.5.41 31314 30700 mth2-16c23 01/13/05	IMGAG|1147.m00004		22.8002	18.6257	22.5982	113.596	99.906	179.94		A	A	A	P	P	P		21.3413	2.35402	131.148	42.8064	6.14523	1	0	0.156735
Mtr.21399.1.S1_at	IMGAG|1255.m00009 /FEA=mRNA /DEF=Putative methyltransferase DUF248; Generic methyltransferase AC149494.4.81 42994 46285 mth2-116m7 01/13/05	IMGAG|1255.m00009		22.6657	19.1094	25.615	64.4651	57.9296	105.706		A	A	A	P	P	P		22.4633	3.25751	76.0337	25.9042	3.38479	1	1.87245e-178	0.187448
Mtr.21416.1.S1_at	IMGAG|1155.m00003 /FEA=mRNA /DEF=Ribonuclease T2 AC146971.12.31 15946 14441 mth2-128d1 01/13/05	IMGAG|1155.m00003		50.0829	48.2406	39.8062	254.158	210.578	191.04		P	P	P	P	P	P		46.0432	5.47939	218.592	32.3128	4.74754	1	0	0.0683548
Mtr.21491.1.S1_at	IMGAG|1260.m00021 /FEA=mRNA /DEF=Protein kinase; Protein kinase-like; Serine/threonine protein kinase; Tyrosine protein kinase AC149804.10.211 96504 100785 mth2-73h22 01/13/05	IMGAG|1260.m00021		34.3657	33.4357	35.0657	156.384	132.513	220.022		A	P	P	P	P	P		34.289	0.817681	169.64	45.2354	4.94735	1	0	0.137824
Mtr.21492.1.S1_at	IMGAG|1260.m00022 /FEA=mRNA /DEF=Pathogenesis-related transcriptional factor and ERF; WD-40 repeat AC149804.10.221 105146 103911 mth2-73h22 01/13/05	IMGAG|1260.m00022		24.7253	25.8576	25.5114	1186.91	1054.57	1435.08		P	P	P	P	P	P		25.3647	0.580233	1225.52	193.174	48.3159	1	0	0.0351124
Mtr.21659.1.S1_at	IMGAG|1164.m00001 /FEA=mRNA /DEF=conserved hypothetical protein AC147364.7.1 1397 104 mth2-68g24 01/13/05	IMGAG|1164.m00001		12.8954	11.2065	12.3621	78.1655	53.9319	117.673		P	A	A	P	P	P		12.1546	0.863335	83.2567	32.174	6.84979	1	0	0.177577
Mtr.21783.1.S1_s_at	1565.m00031 /FEA=mRNA /DEF=AC119412.11 733 1307 mth2-31d18	1565.m00031		18.0442	11.0787	14.5495	200.176	161.912	228.344		A	A	A	P	P	P		14.5575	3.48276	196.811	33.3434	13.5195	1	0	0.0643548
Mtr.21799.1.S1_at	1566.m00041 /FEA=mRNA /DEF=AC119414.39 4363 4803 mth2-23d7	1566.m00041		24.6951	27.0266	21.6982	248.08	229.566	286.438		A	A	A	P	P	P		24.4733	2.67112	254.695	29.007	10.4071	1	0	0.0351124
Mtr.22389.1.S1_at	1600.m00058 /FEA=mRNA /DEF=AC134521.36 35336 36644 mth2-31k24	1600.m00058		16.5333	23.9173	18.3705	156.519	106.672	307.231		P	P	P	P	P	P		19.607	3.84415	190.141	104.421	9.69759	1	0	0.221236
Mtr.2246.1.S1_at	BG582951 /FEA=mRNA /DEF=UP|Q8W4T7 (Q8W4T7) Multifunctional aquaporin, partial (42%)	BG582951		26.2922	27.8399	24.9024	102.574	129.415	66.1135		P	P	P	P	P	P		26.3448	1.46949	99.3674	31.7723	3.7718	1	0	0.171949
Mtr.22568.1.S1_at	1613.m00057 /FEA=mRNA /DEF=AC135800.23 114058 113538 mth2-14g8	1613.m00057		39.8958	43.1844	51.5366	86.8903	90.5495	109.204		P	P	P	P	P	P		44.8723	6.00115	95.5481	11.9674	2.12933	1	1.91771e-48	0.120231
Mtr.22903.1.S1_at	1636.m00038 /FEA=mRNA /DEF=AC139745.17 50830 52345 mth2-17d15 similar to UP|Q43322 (Q43322) Chitinase (Class II) (EC 3.2.1.14)	1636.m00038		300.856	391.372	254.2	761.515	787.151	694.679		P	P	P	P	P	P		315.476	69.7447	747.782	47.7412	2.37033	1	0	0.0654526
Mtr.22910.1.S1_at	1637.m00033 /FEA=mRNA /DEF=AC139841.13 30132 27105 mth2-35g18 weakly similar to TAIR|gene:2065510-GOpep .1 68409.m03156 expressed protein	1637.m00033		18.9755	24.9101	17.8803	35.8224	40.8292	55.3961		A	P	A	P	P	P		20.5886	3.78231	44.0159	10.1685	2.13787	1	7.51637e-27	0.184977
Mtr.22949.1.S1_s_at	1639.m00056 /FEA=mRNA /DEF=AC140024.7 105426 107247 mth2-5f21 weakly similar to UP|Q7XA30 (Q7XA30) Putative receptor protein kinase	1639.m00056		13.6983	11.2245	13.9584	30.1161	18.9976	29.3126		P	P	P	P	P	P		12.9604	1.50899	26.1421	6.20036	2.01708	1	1.03619e-51	0.197873
Mtr.2296.1.S1_at	BG585026 /FEA=mRNA /DEF=similar to UP|Q6WNU4 (Q6WNU4) Subtilisin-like protease, partial (17%)	BG585026		214.308	202.103	285.808	913.191	830.448	906.875		P	P	P	P	P	P		234.073	45.2173	883.505	46.0569	3.77448	1	0	0.0315003
Mtr.23004.1.S1_at	1644.m00049 /FEA=mRNA /DEF=AC142094.8 65815 67134 mth2-34h6	1644.m00049		22.2666	20.5279	19.2915	68.7934	50.6914	91.1444		A	A	A	P	P	P		20.6953	1.49461	70.2097	20.2637	3.39254	1	0	0.165014
Mtr.2309.1.S1_at	BG586162 /FEA=mRNA /DEF=weakly similar to UP|C7DB_LOTJA (O22307) Cytochrome P450 71D11 (Fragment) , partial (43%)	BG586162		30.2058	34.0277	33.8472	365.675	409.258	418.98		A	A	A	P	P	P		32.6936	2.15637	397.971	28.3885	12.1728	1	0	0.0310961
Mtr.23217.1.S1_at	1660.m00062 /FEA=mRNA /DEF=AC145061.22 94355 91873 mth2-6a18 similar to UP|C7D9_SOYBN (O81971) Cytochrome P450 71D9 (EC 1.14.-.-) (P450 CP3)	1660.m00062		118.759	173.052	174.91	972.293	926.991	1194.21		P	P	P	P	P	P		155.574	31.8958	1031.16	143.004	6.62813	1	0	0.0410817
Mtr.23647.1.S1_s_at	1686.m00062 /FEA=mRNA /DEF=AC146853.17 118469 119080 mth2-66c24 weakly similar to UP|Q8W3L5 (Q8W3L5) Bifunctional alpha-amylase/subtilisin inhibitor	1686.m00062		27.2143	27.2464	25.6102	10912.6	10719.6	10064		P	P	A	P	P	P		26.6903	0.935525	10565.4	444.824	395.851	1	0	0.0243938
Mtr.23965.1.S1_s_at	1705.m00053 /FEA=mRNA /DEF=AC148359.19 74576 75293 mth2-22k11 weakly similar to TAIR|gene:2181071-GOpep .1 68412.m00083 expressed protein wound-inducible protein wun1 protein - Solanum	1705.m00053		185.048	361.587	430.419	1626.25	1258.23	2287		P	P	P	P	P	P		325.685	126.564	1723.83	521.275	5.29293	1	1.31963e-81	0.138256
Mtr.24165.1.S1_at	1718.m00040 /FEA=mRNA /DEF=AC149547.14 51941 54309 mth2-71b14 weakly similar to UP|Q6ZF70 (Q6ZF70) Putative PTH-2, resistance gene (PTO kinase) homologs	1718.m00040		238.411	257.167	270.806	872.217	812.872	965.039		P	P	P	P	P	P		255.461	16.2651	883.376	76.6946	3.45796	1	0	0.0335778
Mtr.24203.1.S1_at	1722.m00026 /FEA=mRNA /DEF=AC149581.8 55 1889 mth2-126m13 similar to UP|O04280 (O04280) Gibberellin 20-oxidase	1722.m00026		179.376	183.263	185.43	338.94	394.765	401.517		P	P	P	P	P	P		182.69	3.06728	378.407	34.3463	2.07131	1	0	0.058556
Mtr.24222.1.S1_at	1723.m00042 /FEA=mRNA /DEF=AC149582.8 31431 30961 mth2-129l3 weakly similar to UP|Q04219 (Q04219) TNP2 (Fragment)	1723.m00042		13.8847	15.5831	14.2196	108.899	82.0954	66.5313		A	A	A	P	P	P		14.5625	0.899611	85.8419	21.4308	5.89474	1	0	0.132616
Mtr.2427.1.S1_at	BG644663 /FEA=mRNA /DEF=weakly similar to UP|Q8GU84 (Q8GU84) PDR-like ABC transporter, partial (6%)	BG644663		33.0255	29.6549	32.8723	87.1001	105.462	105.159		A	A	P	P	P	P		31.8509	1.90335	99.2405	10.5149	3.11578	1	0	0.0657707
Mtr.24340.1.S1_at	1734.m00038 /FEA=mRNA /DEF=AC150784.6 25107 27687 mth2-134j11 homologue to UP|Q6W6R7 (Q6W6R7) Cellulase	1734.m00038		20.2538	15.5392	15.9375	327.047	309.759	424.441		A	A	A	P	P	P		17.2435	2.61457	353.749	61.8284	20.5149	1	0	0.0650712
Mtr.24353.1.S1_at	1735.m00025 /FEA=mRNA /DEF=AC150787.4 4627 5733 mth2-171n13 weakly similar to UP|Q6A1K8 (Q6A1K8) IDS4-like protein	1735.m00025		27.53	34.353	29.8744	187.528	178.353	279.368		P	P	P	P	P	P		30.5858	3.46669	215.083	55.861	7.03211	1	0	0.126859
Mtr.24415.1.S1_at	1739.m00052 /FEA=mRNA /DEF=AC151424.10 62867 60551 mth2-101c17 similar to UP|Q7X9T1 (Q7X9T1) Alpha-amylase (EC 3.2.1.1)	1739.m00052		29.7047	24.3411	35.3108	71.9834	77.914	45.0544		A	P	P	P	P	P		29.7856	5.48532	64.9839	17.5123	2.18173	1	1.06964e-28	0.199179
Mtr.24465.1.S1_at	1742.m00054 /FEA=mRNA /DEF=AC151529.16 66400 71516 mth2-7n23 weakly similar to UP|Q8LNV7 (Q8LNV7) Putative receptor-like protein kinase	1742.m00054		408.024	402.519	513.419	1141.88	886.346	719.165		P	P	P	P	P	P		441.321	62.4998	915.797	212.89	2.07513	1	1.72185e-39	0.179827
Mtr.24465.1.S1_x_at	1742.m00054 /FEA=mRNA /DEF=AC151529.16 66400 71516 mth2-7n23 weakly similar to UP|Q8LNV7 (Q8LNV7) Putative receptor-like protein kinase	1742.m00054		451.491	518.466	668.395	1382.72	1140.07	976.63		P	P	P	P	P	P		546.117	111.064	1166.47	204.329	2.13594	1	3.8703e-22	0.144169
Mtr.24556.1.S1_at	1748.m00035 /FEA=mRNA /DEF=AC151740.13 6128 7856 mth2-82n16 weakly similar to TAIR|gene:2196515-GOpep .1 68408.m02528 UDP-glycosyltransferase family contains Pfam profile: PF00201	1748.m00035		26.7767	23.3842	26.8984	152.689	155.819	194.874		A	A	A	P	P	P		25.6864	1.99472	167.794	23.504	6.53239	1	0	0.0595907
Mtr.24642.1.S1_at	1755.m00026 /FEA=mRNA /DEF=AC151956.3 8308 6866 mth2-52p17 weakly similar to TAIR|gene:1005832131-GOpep .1 68410.m00316 gibberellin response modulator, putative similar to GAI, partial (68%)	1755.m00026		17.6952	17.803	14.4319	277.734	228.34	305.955		A	A	P	P	P	P		16.6434	1.91598	270.676	39.2859	16.2633	1	0	0.0475726
Mtr.25006.1.S1_at	1784.m00046 /FEA=mRNA /DEF=AC155888.1 111692 108039 mth2-30a12 similar to UP|O04408 (O04408) Ent-kaurene synthase A	1784.m00046		905.737	1031.53	1054.3	2261.92	1902.52	1925.89		P	P	P	P	P	P		997.19	80.0152	2030.11	201.093	2.03583	1	0	0.0593102
Mtr.25150.1.S1_at	1794.m00064 /FEA=mRNA /DEF=CR931810.2 92940 91267 mte1-27n5 weakly similar to TAIR|gene:3690779-GOpep .1 68408.m07451 alliinase -related similar to aliinase precursor GB:AAD26853	1794.m00064		25.1475	22.9047	18.6306	98.4066	103.425	175.238		A	A	A	P	P	P		22.2276	3.3108	125.69	42.983	5.65468	1	0	0.164733
Mtr.25270.1.S1_at	1802.m00033 /FEA=mRNA /DEF=CR932963.1 16661 17416 mth2-115p22 weakly similar to UP|Q6NNI6 (Q6NNI6) At4g17810	1802.m00033		33.9215	29.6298	29.2695	207.256	197.245	284.572		A	A	A	P	P	P		30.9403	2.58806	229.691	47.7912	7.42369	1	0	0.0979351
Mtr.25298.1.S1_at	1803.m00036 /FEA=mRNA /DEF=CR932964.1 58216 56110 mte1-60l18 weakly similar to TAIR|gene:2080319-GOpep .1 68410.m05541 expressed protein hin1 protein, Nicotiana tabacum, PIR:T03265	1803.m00036		17.1733	19.1939	19.3502	266.228	170.937	242.024		A	A	A	P	P	P		18.5724	1.21422	226.397	49.5305	12.1899	1	0	0.096223
Mtr.25516.1.S1_at	1424.m00049 /FEA=mRNA /DEF=AC137669.12 100645 96864 mth2-27m3 weakly similar to TIGR_Ath1|At5g27740-GOpep .1 68412.m03032 replication factor C - like replication factor C 38K chain, Homo, partial (66%)	1424.m00049		36.5456	32.413	30.4573	362.205	257.705	364.152		A	A	A	P	P	P		33.1386	3.1083	328.021	60.903	9.89844	1	0	0.0835546
Mtr.25607.1.S1_s_at	1437.m00049 /FEA=mRNA /DEF=AC144481.4 92119 93261 mth2-35e10 weakly similar to UP|Q5Z6N3 (Q5Z6N3) Putative fw2.2, partial (82%)	1437.m00049		53.7335	46.5554	34.3225	1131.37	1079.39	1739.92		P	P	P	P	P	P		44.8705	9.81458	1316.89	367.275	29.3488	1	0	0.0991499
Mtr.25688.1.S1_at	1447.m00044 /FEA=mRNA /DEF=AC146785.12 47762 54720 mth2-4h4 similar to TIGR_Ath1|At1g26560-GOpep .1 68408.m02932 glycosyl hydrolase family 1 similar to beta-glucosidase GB:L41869, partial (71%)	1447.m00044		26.2151	21.4271	18.8417	304.204	201.5	296.105		A	A	A	P	P	P		22.1613	3.74117	267.27	57.102	12.0602	1	0	0.0976411
Mtr.26297.1.S1_at	1501.m00030 /FEA=mRNA /DEF=AC154034.1 26666 26283 mth2-71n23	1501.m00030		73.8047	54.6864	76.1585	371.837	398.863	158.661		P	P	P	P	P	P		68.2165	11.7764	309.787	131.575	4.54123	1	1.70419e-276	0.199735
Mtr.26818.1.S1_at	AJ500535 /FEA=mRNA /DEF=	AJ500535		19.0282	19.9771	15.6149	36.7046	38.1924	38.1461		A	A	A	P	P	P		18.2067	2.29419	37.681	0.845902	2.06962	1	0	0.055286
Mtr.26819.1.S1_at	AJ500608 /FEA=mRNA /DEF=	AJ500608		11.1426	15.4685	13.3796	55.9355	64.8155	25.8098		A	P	P	P	P	P		13.3302	2.16335	48.8536	20.4445	3.66488	1	6.40497e-178	0.215897
Mtr.26907.1.S1_at	AL371966 /FEA=mRNA /DEF=	AL371966		169.964	148.998	147.554	345.386	344.918	412.85		P	P	P	P	P	P		155.505	12.5427	367.718	39.0863	2.36467	1	0	0.0667927
Mtr.26955.1.S1_at	AL382382 /FEA=mRNA /DEF=	AL382382		12.6502	12.5171	12.7248	31.7578	23.689	38.8382		A	A	P	P	P	P		12.6307	0.105192	31.4283	7.57995	2.48825	1	0	0.166448
Mtr.26972.1.S1_at	AL384355 /FEA=mRNA /DEF=	AL384355		153.173	173.212	168.482	703.491	772.946	737.205		P	P	P	P	P	P		164.956	10.4749	737.881	34.7326	4.47321	1	0	0.0308388
Mtr.26975.1.S1_at	AL384876 /FEA=mRNA /DEF=	AL384876		48.377	49.3387	36.1828	120.039	98.5421	98.3736		A	A	A	P	P	P		44.6328	7.33371	105.651	12.46	2.36712	1	0	0.109288
Mtr.26976.1.S1_at	AL385094 /FEA=mRNA /DEF=	AL385094		10.27	15.3516	11.6762	67.8013	44.5569	51.7421		A	P	A	P	P	P		12.4326	2.6239	54.7001	11.9011	4.39973	1	2.63285e-171	0.131431
Mtr.27007.1.S1_at	AL388295 /FEA=mRNA /DEF=	AL388295		24.5523	18.031	17.4512	51.6375	32.7389	40.6769		A	A	A	P	A	P		20.0115	3.94309	41.6844	9.48951	2.08302	1	1.73125e-21	0.187818
Mtr.27026.1.S1_at	AL389857 /FEA=mRNA /DEF=	AL389857		14.6194	10.5491	11.0787	29.5515	22.6545	23.2934		A	A	A	P	P	P		12.0824	2.21298	25.1664	3.81096	2.0829	1	1.3079e-24	0.155246
Mtr.27180.1.S1_s_at	AW585867 /FEA=mRNA /DEF=similar to UP|Q9MBD6 (Q9MBD6) Ntdin, partial (48%)	AW585867		330.444	366.48	335.411	2233.04	2039.59	2057.54		P	P	P	P	P	P		344.112	19.5301	2110.06	106.884	6.13189	1	0	0.02973
Mtr.27443.1.S1_at	BE124129 /FEA=mRNA /DEF=similar to UP|Q6WNU4 (Q6WNU4) Subtilisin-like protease, partial (25%)	BE124129		159.048	180.372	234.877	606.964	523.388	577.797		P	P	P	P	P	P		191.432	39.1062	569.383	42.4186	2.97433	1	0	0.0440709
Mtr.27464.1.S1_at	BE124891 /FEA=mRNA /DEF=weakly similar to UP|Q9FG21 (Q9FG21) C3HC4-type RING zinc finger protein-like, partial (22%)	BE124891		47.0421	42.0447	35.3371	272.594	261.552	106.731		A	A	A	P	P	P		41.4746	5.87329	213.626	92.7383	5.15075	1	0	0.198669
Mtr.27637.1.S1_at	BE319981 /FEA=mRNA /DEF=	BE319981		23.1547	24.7668	18.1153	209.161	202.284	103.209		P	P	A	P	P	P		22.0122	3.4698	171.552	59.2861	7.79346	1	0	0.156735
Mtr.27658.1.S1_at	BE940856 /FEA=mRNA /DEF=	BE940856		161.479	155.818	168.413	358.721	296.258	384.257		P	P	P	P	P	P		161.903	6.30818	346.412	45.2722	2.13963	1	0	0.102083
Mtr.27674.1.S1_at	BE941309 /FEA=mRNA /DEF=	BE941309		17.3102	13.727	15.3785	42.6871	28.1663	28.4166		P	A	A	P	P	P		15.4719	1.79341	33.09	8.31229	2.13872	1	6.39562e-65	0.19064
Mtr.27765.1.S1_at	BE998753 /FEA=mRNA /DEF=similar to UP|Q9LFB8 (Q9LFB8) Oligopeptide transporter-like protein, partial (44%)	BE998753		1147.71	1184.96	1541.04	3478.15	3124.13	2043.67		P	P	P	P	P	P		1291.24	217.135	2881.99	747.265	2.23196	1	6.79289e-37	0.170248
Mtr.27782.1.S1_at	BE999342 /FEA=mRNA /DEF=homologue to UP|Q6Y1E6 (Q6Y1E6) Cysteine protease 8, partial (27%)	BE999342		26.8809	45.5829	22.9293	1126.56	1151.96	503.279		A	A	A	P	A	P		31.7977	12.1007	927.266	367.404	29.1614	1	0	0.156393
Mtr.27783.1.S1_s_at	BE999360 /FEA=mRNA /DEF=similar to UP|Q8W132 (Q8W132) Serine carboxypeptidase (Fragment), partial (61%)	BE999360		29.9744	22.7896	26.2499	405.731	411.7	110.584		P	P	P	P	P	P		26.338	3.59319	309.338	172.152	11.745	1	0	0.221367
Mtr.27798.1.S1_at	BE999787 /FEA=mRNA /DEF=similar to UP|Q9FFB0 (Q9FFB0) Serine carboxypeptidase, partial (32%)	BE999787		157.169	165.012	164.38	733.555	723.856	312.322		P	P	P	P	P	P		162.187	4.35752	589.911	240.448	3.63723	1	0	0.209008
Mtr.28097.1.S1_at	BG581924 /FEA=mRNA /DEF=similar to GB|AAR87371.1|40539115|AC146481 expressed protein {Oryza sativa (japonica cultivar-group);} , partial (23%)	BG581924		27.9275	32.2456	28.4609	442.002	434.101	766.272		A	A	A	P	P	P		29.5446	2.35423	547.458	189.539	18.5299	1	0	0.144395
Mtr.28153.1.S1_at	BG584080 /FEA=mRNA /DEF=similar to UP|Q764N7 (Q764N7) Zinc finger protein, partial (30%)	BG584080		180.497	208.599	261.285	571.614	631.595	543.378		P	P	P	P	P	P		216.793	41.0127	582.196	45.0503	2.68549	1	0	0.0539714
Mtr.28297.1.S1_at	BG588104 /FEA=mRNA /DEF=weakly similar to UP|Q84UV8 (Q84UV8) Nectarin III, partial (41%)	BG588104		41.8593	24.8389	35.4413	502.217	474.696	248.967		P	A	A	P	P	P		34.0465	8.5955	408.627	138.952	12.002	1	0	0.149159
Mtr.28306.1.S1_at	BG588388 /FEA=mRNA /DEF=weakly similar to UP|Q9FMV2 (Q9FMV2) Emb|CAB62355.1 (GPI-anchored protein) (At5g63500), complete	BG588388		53.4306	37.6356	33.7749	2463.54	2397.6	2782.65		P	P	P	P	P	P		41.6137	10.4142	2547.93	205.931	61.2282	1	0	0.0299574
Mtr.28428.1.S1_at	BG645531 /FEA=mRNA /DEF=	BG645531		21.4868	27.2955	25.7957	59.9806	51.4427	52.6439		P	P	P	P	P	P		24.8593	3.01546	54.6891	4.62179	2.19994	1	0	0.0964544
Mtr.28546.1.S1_at	BG648382 /FEA=mRNA /DEF=similar to UP|Q84ZW1 (Q84ZW1) Ent-kaurenoic acid oxidase, partial (4%)	BG648382		1006.8	1086.99	1090.07	1749.65	2832.96	1902.72		P	P	P	P	P	P		1061.29	47.2107	2161.77	586.279	2.03693	1	0	0.195086
Mtr.29591.1.S1_at	TC112489 /FEA=mRNA /DEF=	TC112489		27.7109	26.9826	27.827	152.281	176.92	171.279		A	P	P	P	P	P		27.5069	0.457712	166.827	12.9088	6.06491	1	0	0.0324595
Mtr.29593.1.S1_at	TC94031 /FEA=mRNA /DEF=	TC94031		182.097	184.395	180.014	1479.53	1441.11	2032.08		P	P	P	P	P	P		182.169	2.19109	1650.91	330.665	9.06252	1	0	0.058556
Mtr.29623.1.S1_at	TC99776 /FEA=mRNA /DEF=	TC99776		26.7587	48.4034	29.6627	1745.37	1440.71	1527.1		A	P	A	P	P	P		34.9416	11.7483	1571.06	157.018	44.9624	1	0	0.0308388
Mtr.29627.1.S1_at	TC99829 /FEA=mRNA /DEF=	TC99829		25.295	16.8949	16.5372	2910.45	2619.45	2725.35		P	A	A	P	P	P		19.5757	4.95625	2751.75	147.286	140.57	1	0	0.0286986
Mtr.29628.1.S1_at	TC99841 /FEA=mRNA /DEF=	TC99841		18.3848	16.4297	13.2785	45.9099	30.2218	41.878		P	P	A	P	P	P		16.031	2.5764	39.3366	8.14697	2.45378	1	2.52322e-55	0.157003
Mtr.29648.1.S1_at	AJ499176 /FEA=mRNA /DEF=	AJ499176		22.4144	14.3675	21.4132	566.315	524.109	489.185		A	A	A	P	P	P		19.3984	4.38551	526.536	38.6222	27.1433	1	0	0.0308388
Mtr.29654.1.S1_at	AJ500404 /FEA=mRNA /DEF=	AJ500404		29.5391	20.7109	24.1456	408.932	356.316	543.941		P	P	A	P	P	P		24.7985	4.45013	436.397	96.7807	17.5977	1	0	0.0933249
Mtr.29993.1.S1_at	AW776615 /FEA=mRNA /DEF=weakly similar to UP|Q5UB81 (Q5UB81) UDP-glucuronosyltransferase, partial (31%)	AW776615		12.4837	11.8625	15.449	495.872	316.872	394.039		A	A	A	P	P	P		13.2651	1.91667	402.261	89.7828	30.3248	1	0	0.0931549
Mtr.30156.1.S1_at	BF003324 /FEA=mRNA /DEF=similar to PIR|JX0089|JX0089 subtilisin inhibitor - adzuki bean {Vigna angularis;} , partial (72%)	BF003324		645.526	665.701	683.714	2151.91	1988.04	2559.07		P	P	P	P	P	P		664.98	19.104	2233.01	294.025	3.35801	1	0	0.0416145
Mtr.30203.1.S1_at	BF520534 /FEA=mRNA /DEF=similar to PIR|S77418|S77418 histidine triad-like protein - Synechocystis sp. (strain PCC 6803) {Synechocystis;} , partial (14%)	BF520534		31.3777	25.9943	30.072	249.379	241.29	339.082		A	A	A	P	P	P		29.148	2.80816	276.584	54.2758	9.48894	1	0	0.091871
Mtr.30274.1.S1_at	BG581321 /FEA=mRNA /DEF=	BG581321		26.8296	35.4849	28.0845	283.705	307.645	354.238		P	P	P	P	P	P		30.133	4.67718	315.196	35.8674	10.4602	1	0	0.036648
Mtr.30759.1.S1_at	CA922196 /FEA=mRNA /DEF=similar to UP|DHD1_BOVIN (O46606) Probable phospholipase DDHD1 (DDHD domain protein 1), partial (1%)	CA922196		230.515	266.774	251.422	843.228	752.313	739.024		P	P	P	P	P	P		249.57	18.2006	778.188	56.7163	3.11811	1	0	0.0323097
Mtr.30996.1.S1_at	TC105412 /FEA=mRNA /DEF=	TC105412		14.0654	10.4152	14.3236	176.531	126.539	217.011		A	A	A	P	P	P		12.9347	2.18582	173.36	45.3195	13.4027	1	0	0.11819
Mtr.31001.1.S1_at	TC106089 /FEA=mRNA /DEF=	TC106089		35.9591	22.2922	35.5241	529.088	473.176	750.372		A	A	A	P	P	P		31.2585	7.76803	584.212	146.589	18.6897	1	0	0.101501
Mtr.31023.1.S1_at	TC112233 /FEA=mRNA /DEF=	TC112233		27.5515	20.4646	26.0999	98.497	97.7717	112.017		A	A	A	P	P	P		24.7053	3.74362	102.762	8.02353	4.15951	1	0	0.038149
Mtr.31211.1.S1_at	AJ499215 /FEA=mRNA /DEF=weakly similar to UP|Q9SEL2 (Q9SEL2) Gag-pol polyprotein, partial (18%)	AJ499215		12.859	14.704	14.244	317.087	313.483	389.99		A	A	A	P	P	P		13.9357	0.960384	340.187	43.1682	24.4113	1	0	0.0380479
Mtr.31212.1.S1_at	AJ499301 /FEA=mRNA /DEF=homologue to GB|AAB53974.1|2076880|HSU86146 voltage-gated potassium channel KvLQT1 {Homo sapiens;} , partial (9%)	AJ499301		43.9951	54.684	51.0632	2580.74	3016.68	3198.73		A	A	A	P	P	P		49.9141	5.43632	2932.05	317.572	58.7419	1	0	0.0310961
Mtr.31214.1.S1_at	AJ499425 /FEA=mRNA /DEF=	AJ499425		35.6057	38.425	45.4598	135.808	150.04	235.947		A	A	A	P	P	P		39.8302	5.07514	173.932	54.1765	4.36684	1	0	0.160495
Mtr.31214.1.S1_s_at	AJ499425 /FEA=mRNA /DEF=	AJ499425		17.0937	15.2716	21.9387	342.334	343.24	644.73		A	A	A	P	P	P		18.1013	3.44589	443.435	174.328	24.4974	1	0	0.161685
Mtr.31221.1.S1_at	AJ499751 /FEA=mRNA /DEF=similar to UP|Q6IZ78 (Q6IZ78) Membrane zinc transporter, partial (19%)	AJ499751		37.4026	26.6444	25.8708	221.624	202.392	264.142		A	A	A	P	P	P		29.9726	6.44616	229.386	31.5985	7.65319	1	0	0.0501022
Mtr.31223.1.S1_at	AJ499987 /FEA=mRNA /DEF=	AJ499987		21.3703	23.4893	18.8185	7597.75	7108.05	8949.4		A	P	A	P	P	P		21.226	2.33877	7885.06	953.704	371.481	1	0	0.0308388
Mtr.31225.1.S1_at	AJ500021 /FEA=mRNA /DEF=similar to UP|CP23_HORVU (P52711) Serine carboxypeptidase II-3 precursor (CP-MII.3) , partial (19%)	AJ500021		13.0841	15.3084	16.3524	2500.61	2359.04	3298.81		A	A	P	P	P	P		14.915	1.66926	2719.49	506.677	182.333	1	0	0.0425905
Mtr.31226.1.S1_at	AJ500060 /FEA=mRNA /DEF=similar to UP|Q8T3V4 (Q8T3V4) AT29994p, partial (3%)	AJ500060		16.6468	21.592	21.7802	5180.21	4589.22	4680.21		A	A	A	P	P	P		20.0063	2.91094	4816.54	318.21	240.751	1	0	0.0289677
Mtr.31229.1.S1_at	AJ500133 /FEA=mRNA /DEF=weakly similar to UP|Q9HXC9 (Q9HXC9) Probable short-chain dehydrogenase, partial (28%)	AJ500133		33.4496	31.4003	32.4602	265.483	344.898	360.094		A	A	A	P	P	P		32.4367	1.02485	323.491	50.8083	9.973	1	0	0.0613263
Mtr.31234.1.S1_at	AJ500849 /FEA=mRNA /DEF=similar to UP|Q38708 (Q38708) Subtilisin-like protease , partial (16%)	AJ500849		41.8994	31.588	36.1828	240.535	221.067	253.74		P	P	A	P	P	P		36.5567	5.16588	238.448	16.4362	6.52267	1	0	0.0315003
Mtr.31235.1.S1_at	AJ500869 /FEA=mRNA /DEF=	AJ500869		9.34161	9.13188	10.7291	73.2095	47.8602	69.5196		P	A	A	A	P	P		9.73419	0.867968	63.5298	13.6951	6.52645	1	0	0.116748
Mtr.31237.1.S1_at	AJ500952 /FEA=mRNA /DEF=weakly similar to UP|Q9LK01 (Q9LK01) Hydrolase-like protein (At3g24420), partial (39%)	AJ500952		25.6482	19.8117	21.8046	1466.45	1594.89	974.542		A	A	P	P	P	P		22.4215	2.96676	1345.29	327.439	60.0002	1	0	0.0729491
Mtr.31245.1.S1_a_at	AJ501138 /FEA=mRNA /DEF=similar to UP|Q98MM0 (Q98MM0) Mll0525 protein, partial (17%)	AJ501138		22.2768	20.8503	20.4933	25124.3	21599.9	28729.4		A	A	A	P	P	P		21.2068	0.943684	25151.2	3564.83	1186	1	0	0.0287983
Mtr.31255.1.S1_at	AJ501332 /FEA=mRNA /DEF=similar to UP|O48654 (O48654) CuZn-superoxide dismutase, partial (60%)	AJ501332		32.5124	30.6894	28.6002	1013.62	1388.47	1124.36		A	A	A	P	P	P		30.6007	1.95764	1175.48	192.582	38.4137	1	0	0.036648
Mtr.31266.1.S1_at	AJ501575 /FEA=mRNA /DEF=	AJ501575		75.4667	74.8772	88.4723	349.677	308.985	368.64		P	P	P	P	P	P		79.6054	7.68462	342.434	30.4804	4.30164	1	0	0.034158
Mtr.31278.1.S1_at	AJ501969 /FEA=mRNA /DEF=	AJ501969		15.5662	16.8855	16.433	37.7844	38.7746	26.1152		A	A	A	P	P	P		16.2949	0.670389	34.2247	7.04049	2.10033	1	0	0.164493
Mtr.31283.1.S1_at	AJ502095 /FEA=mRNA /DEF=weakly similar to UP|Q850R9 (Q850R9) Biotic cell death-associated protein, partial (8%)	AJ502095		17.957	18.6248	20.3584	50.0847	50.6	90.3831		A	P	A	P	P	P		18.9801	1.23952	63.6893	23.119	3.35559	1	0	0.196859
Mtr.31291.1.S1_at	AJ502290 /FEA=mRNA /DEF=similar to UP|Q6QLV1 (Q6QLV1) Geranyl diphosphate synthase large subunit , partial (34%)	AJ502290		981.205	1006.02	885.889	2054.2	2123.1	2108.09		P	P	P	P	P	P		957.706	63.4209	2095.13	36.2334	2.18765	1	0	0.0298147
Mtr.31671.1.S1_at	AL374794 /FEA=mRNA /DEF=	AL374794		67.8007	73.0961	73.8047	135.051	141.949	163.864		P	P	P	P	P	P		71.5671	3.28106	146.955	15.0446	2.05338	1	0	0.0941765
Mtr.31671.1.S1_s_at	AL374794 /FEA=mRNA /DEF=	AL374794		67.5948	80.6821	76.9512	207.653	226.705	321.027		P	P	P	P	P	P		75.076	6.74214	251.795	60.7087	3.35387	1	0	0.14056
Mtr.31764.1.S1_at	AL379048 /FEA=mRNA /DEF=similar to UP|Q9FKW9 (Q9FKW9) Alpha-mannosidase, partial (2%)	AL379048		310.561	302.445	355.708	1255.04	1037.49	1133.8		P	P	P	P	P	P		322.905	28.6969	1142.11	109.011	3.53698	1	0	0.0351124
Mtr.31801.1.S1_at	AL381275 /FEA=mRNA /DEF=weakly similar to UP|PHB_YEAST (P40961) Prohibitin, partial (17%)	AL381275		19.0151	17.1622	21.2332	33.0893	41.7156	54.6566		A	A	A	A	A	P		19.1368	2.03823	43.1538	10.8554	2.25502	1	1.40098e-92	0.18421
Mtr.31802.1.S1_at	AL381276 /FEA=mRNA /DEF=similar to UP|O13357 (O13357) Prohibitin (Fragment), partial (38%)	AL381276		16.262	17.1736	14.5208	115.921	82.663	142.242		A	A	A	P	P	P		15.9855	1.34785	113.609	29.8566	7.10699	1	0	0.133804
Mtr.31809.1.S1_at	AL381419 /FEA=mRNA /DEF=weakly similar to UP|Q6CCM9 (Q6CCM9) Similarity, partial (2%)	AL381419		19.8838	18.5313	15.7409	33.0893	43.0126	45.7379		A	A	A	A	P	P		18.052	2.1126	40.6132	6.6569	2.24979	1	2.19374e-76	0.140003
Mtr.31818.1.S1_at	AL381757 /FEA=mRNA /DEF=weakly similar to UP|Q9BW50 (Q9BW50) MGC3048 protein (Fragment), partial (50%)	AL381757		16.6286	23.8999	22.2812	112.79	118.504	138.411		A	A	A	P	P	P		20.9366	3.81759	123.235	13.4497	5.8861	1	0	0.0560604
Mtr.31820.1.S1_at	AL381959 /FEA=mRNA /DEF=similar to UP|Q9LF95 (Q9LF95) Cytochrome P450-like protein, partial (12%)	AL381959		626.655	751.006	716.965	1244.56	1955.8	1330.43		P	P	P	P	P	P		698.209	64.2623	1510.26	388.23	2.16305	1	3.44495e-106	0.181539
Mtr.31823.1.S1_at	AL382022 /FEA=mRNA /DEF=weakly similar to UP|Q8DJM8 (Q8DJM8) Bacterioferritin comigratory protein, partial (16%)	AL382022		9.85375	17.829	14.0084	44.8346	28.9206	32.2069		A	A	A	P	P	P		13.8971	3.98881	35.3207	8.40151	2.54159	1	1.36998e-20	0.175931
Mtr.31826.1.S1_at	AL382096 /FEA=mRNA /DEF=weakly similar to UP|ATC3_YEAST (P39524) Potential phospholipid-transporting ATPase DRS2 , partial (9%)	AL382096		10.5891	12.3153	14.2958	61.9553	42.0447	91.2154		A	P	P	P	P	P		12.4	1.8548	65.0718	24.7331	5.24771	1	0	0.182438
Mtr.31827.1.S1_at	AL382097 /FEA=mRNA /DEF=similar to UP|Q6CY12 (Q6CY12) Kluyveromyces lactis strain NRRL Y-1140 chromosome A of strain NRRL Y-1140 of Kluyveromyces lactis, partial (3%)	AL382097		12.2495	10.5702	18.6845	249.414	181.356	227.09		P	A	A	P	P	P		13.8347	4.2831	219.286	34.6933	15.8504	1	0	0.0549465
Mtr.31831.1.S1_at	AL382281 /FEA=mRNA /DEF=similar to UP|Q6C7A6 (Q6C7A6) Yarrowia lipolytica chromosome E of strain CLIB99 of Yarrowia lipolytica, partial (33%)	AL382281		15.844	16.6074	12.829	40.8276	41.0395	43.6959		A	A	A	P	P	P		15.0935	1.99791	41.8543	1.59836	2.77301	1	0	0.0397839
Mtr.31832.1.S1_at	AL382282 /FEA=mRNA /DEF=weakly similar to UP|Q6P298 (Q6P298) NUBP1 protein (Fragment), partial (13%)	AL382282		10.0907	11.0134	9.92466	55.9238	51.2383	58.0714		A	A	A	P	P	P		10.3429	0.586565	55.0778	3.49421	5.32518	1	0	0.0340301
Mtr.31837.1.S1_at	AL382478 /FEA=mRNA /DEF=similar to UP|PCD2_HUMAN (Q16342) Programmed cell death protein 2 (Zinc finger protein Rp-8) (Zinc finger MYND domain containing protein 7), partial (6%)	AL382478		10.6428	12.5171	13.2715	39.8958	26.0302	27.5989		A	A	A	P	P	P		12.1438	1.35352	31.175	7.5931	2.56715	1	5.54181e-131	0.166896
Mtr.31841.1.S1_at	AL382557 /FEA=mRNA /DEF=	AL382557		32.958	37.3017	40.6549	1026.71	1031.04	323.205		A	P	A	P	P	P		36.9715	3.85907	793.65	407.423	21.4665	1	0	0.198623
Mtr.31843.1.S1_at	AL382728 /FEA=mRNA /DEF=weakly similar to GB|AAF01440.1|6014652|AF187961 ubiquitin carboxyl-terminal hydrolase {Schizosaccharomyces pombe;} , partial (5%)	AL382728		16.395	17.2437	16.4394	233.241	194.053	217.954		A	A	A	P	P	P		16.6927	0.477686	215.083	19.7512	12.8848	1	0	0.0318085
Mtr.31848.1.S1_at	AL382796 /FEA=mRNA /DEF=similar to UP|Q7Z867 (Q7Z867) Glyoxaloxidase 2, partial (4%)	AL382796		18.8327	27.8784	17.4077	61.3724	61.6147	102.715		A	A	A	P	P	P		21.373	5.67878	75.234	23.7995	3.52006	1	1.21017e-60	0.178076
Mtr.31853.1.S1_at	AL382919 /FEA=mRNA /DEF=weakly similar to UP|RIFK_SCHPO (O74866) Riboflavin kinase (ATP:riboflavin 5'-phosphotransferase) (Flavokinase) , partial (52%)	AL382919		14.0168	12.4697	15.0127	128.872	106.991	162.381		P	A	A	P	P	P		13.8331	1.28142	132.748	27.8978	9.59642	1	0	0.103737
Mtr.31855.1.S1_at	AL383039 /FEA=mRNA /DEF=similar to UP|Q7T2E1 (Q7T2E1) Zgc:63980, partial (16%)	AL383039		28.3758	38.0391	34.1579	406.847	334.919	452.785		A	P	A	P	P	P		33.5243	4.86269	398.183	59.4084	11.8775	1	0	0.0517318
Mtr.31863.1.S1_at	AL383338 /FEA=mRNA /DEF=similar to UP|Q7J675 (Q7J675) Cytochrome b (Fragment), partial (13%)	AL383338		21.3677	19.786	24.4593	370.186	477.411	561.341		A	A	A	P	P	P		21.871	2.37694	469.646	95.8139	21.4734	1	0	0.079242
Mtr.31867.1.S1_at	AL383433 /FEA=mRNA /DEF=similar to UP|Q871N9 (Q871N9) Probable ribosomal protein 10, cytosolic, partial (56%)	AL383433		17.1657	15.3516	15.7618	794.952	789.751	831.561		A	P	A	P	P	P		16.093	0.951344	805.421	22.7866	50.0478	1	0	0.0271043
Mtr.31871.1.S1_at	AL383493 /FEA=mRNA /DEF=homologue to GB|AAB86804.1|2454184|ATU80186 pyruvate dehydrogenase E1 beta subunit {Arabidopsis thaliana;} , partial (15%)	AL383493		317.945	282.705	323.519	660.992	658.073	809.708		P	P	P	P	P	P		308.056	22.131	709.591	86.7164	2.30344	1	9.05566e-217	0.086794
Mtr.31875.1.S1_at	AL383643 /FEA=mRNA /DEF=similar to UP|Q875U7 (Q875U7) STP1 (Fragment), partial (4%)	AL383643		14.6052	9.73937	15.6568	41.5039	39.057	65.137		A	A	A	P	P	P		13.3338	3.15696	48.566	14.403	3.64232	1	3.01873e-83	0.171603
Mtr.31878.1.S1_at	AL383707 /FEA=mRNA /DEF=similar to UP|Q7QBQ7 (Q7QBQ7) ENSANGP00000017106 (ENSANGP00000014769) (ENSANGP00000014726) (ENSANGP00000017098), partial (17%)	AL383707		12.4319	15.5366	9.62587	106.479	84.0656	115.039		A	A	A	P	P	P		12.5314	2.95664	101.861	15.9947	8.12845	1	0	0.086794
Mtr.31879.1.S1_at	AL383714 /FEA=mRNA /DEF=similar to UP|Q7M6X4 (Q7M6X4) Regulator of sex-limitation candidate 11, partial (7%)	AL383714		14.7549	15.6045	16.3366	142.366	119	117.931		A	A	A	P	P	P		15.5653	0.791568	126.432	13.8089	8.1227	1	0	0.0514957
Mtr.3189.1.S1_at	CX550019 /FEA=mRNA /DEF=	CX550019		15.949	18.4032	20.8548	365.705	291.9	312.365		A	A	P	P	P	P		18.4023	2.45288	323.323	38.1035	17.5697	1	0	0.0369561
Mtr.31894.1.S1_at	AL384434 /FEA=mRNA /DEF=homologue to UP|RS3_SCHPO (O60128) 40S ribosomal protein S3, partial (56%)	AL384434		30.918	20.6479	39.5646	453.001	480.99	468.863		A	A	P	P	P	P		30.3768	9.46996	467.618	14.0359	15.3939	1	0	0.0291665
Mtr.31898.1.S1_at	AL384865 /FEA=mRNA /DEF=	AL384865		18.5147	12.9599	18.5147	261.808	148.496	316.303		A	A	A	P	P	P		16.6631	3.20709	242.202	85.6044	14.5353	1	0	0.153208
Mtr.31904.1.S1_at	AL385088 /FEA=mRNA /DEF=similar to UP|Q8MQU6 (Q8MQU6) Citrate synthase, partial (23%)	AL385088		14.5435	13.1988	14.8858	103.54	78.9412	91.6257		P	A	A	P	P	P		14.2094	0.891774	91.369	12.3015	6.43018	1	0	0.0643548
Mtr.31907.1.S1_at	AL385184 /FEA=mRNA /DEF=weakly similar to UP|Q7QFZ1 (Q7QFZ1) ENSANGP00000015322 (Fragment), partial (11%)	AL385184		20.2676	17.4892	19.0184	179.603	114.239	199.44		P	A	P	P	P	P		18.9251	1.39154	164.427	44.5815	8.68834	1	0	0.128784
Mtr.31909.1.S1_at	AL385222 /FEA=mRNA /DEF=similar to UP|Q7PGR3 (Q7PGR3) ENSANGP00000023984 (Fragment), partial (34%)	AL385222		30.4973	29.9119	23.9444	198.09	197.369	172.317		A	A	A	P	P	P		28.1179	3.62618	189.259	14.6764	6.73092	1	0	0.0324595
Mtr.31910.1.S1_at	AL385223 /FEA=mRNA /DEF=similar to UP|PRS6_ARATH (Q9SEI4) 26S protease regulatory subunit 6B homolog (26S proteasome AAA-ATPase subunit RPT3) (Regulatory particle triple-A ATPase subunit 3), partial (30%)	AL385223		22.8788	24.0105	21.0095	286.627	287.949	342.798		A	A	A	P	P	P		22.6329	1.51554	305.791	32.0557	13.5109	1	0	0.0340301
Mtr.31911.1.S1_at	AL385251 /FEA=mRNA /DEF=similar to UP|TAL_AGRT5 (Q8U7I5) Transaldolase , partial (32%)	AL385251		15.4419	16.523	14.7785	146.855	107.468	135.655		A	A	A	P	P	P		15.5811	0.880562	129.993	20.2949	8.34295	1	0	0.079242
Mtr.31912.1.S1_at	AL385293 /FEA=mRNA /DEF=similar to UP|Q9VSK3 (Q9VSK3) CG7015-PA, partial (3%)	AL385293		29.8731	33.8342	31.1303	97.2667	77.8167	97.1952		A	A	A	P	A	P		31.6125	2.0241	90.7596	11.2089	2.871	1	0	0.0906597
Mtr.31919.1.S1_at	AL385590 /FEA=mRNA /DEF=similar to UP|Q9SYK0 (Q9SYK0) F3F20.4 protein, partial (15%)	AL385590		118.471	95.3947	110.206	1006.87	967.846	985.059		P	P	P	P	P	P		108.024	11.6917	986.592	19.558	9.13311	1	0	0.0254102
Mtr.31931.1.S1_at	AL385949 /FEA=mRNA /DEF=weakly similar to UP|Q7Q2T3 (Q7Q2T3) ENSANGP00000010800 (Fragment), partial (42%)	AL385949		35.6956	37.3969	23.7353	97.245	81.824	61.2582		A	A	A	A	P	A		32.2759	7.44515	80.1091	18.0546	2.48201	1	9.17196e-29	0.164699
Mtr.31932.1.S1_at	AL385950 /FEA=mRNA /DEF=similar to UP|Q6AZV8 (Q6AZV8) Zgc:92456, partial (23%)	AL385950		11.8625	10.6235	10.4152	57.2201	101.898	41.2341		A	P	A	P	P	A		10.9671	0.782462	66.7842	31.4426	6.08952	1	0	0.20796
Mtr.31934.1.S1_at	AL386107 /FEA=mRNA /DEF=UP|Q8C9B2 (Q8C9B2) Mus musculus 7 days neonate cerebellum cDNA RIKEN full-length enriched library clone:, partial (13%)	AL386107		18.5313	15.8323	21.9883	58.4803	36.0496	37.2586		A	A	A	P	P	P		18.7839	3.08577	43.9295	12.6159	2.33867	1	3.11051e-45	0.199299
Mtr.31935.1.S1_at	AL386125 /FEA=mRNA /DEF=similar to UP|Q5UAR9 (Q5UAR9) Ribosomal protein L19, partial (27%)	AL386125		23.0666	19.0867	17.6462	528.094	481.205	684.447		A	A	A	P	P	P		19.9332	2.8076	564.582	106.42	28.3238	1	0	0.0593102
Mtr.31936.1.S1_at	AL386199 /FEA=mRNA /DEF=similar to PIR|T52180|T52180 constitutive photomorphogenic 9 complex chain AJH1 [validated] - Arabidopsis thaliana {Arabidopsis thaliana;} , partial (17%)	AL386199		22.3107	22.572	23.8436	69.8651	70.7618	49.0498		A	A	A	P	P	P		22.9088	0.82011	63.2255	12.2848	2.75988	1	0	0.136662
Mtr.31940.1.S1_at	AL386352 /FEA=mRNA /DEF=homologue to UP|Q9FQZ9 (Q9FQZ9) Avr9/Cf-9 rapidly elicited protein 111A, partial (8%)	AL386352		18.3835	15.1032	17.4254	140.926	141.544	165.771		P	A	A	P	P	P		16.9707	1.68677	149.414	14.1694	8.80421	1	0	0.0357496
Mtr.31945.1.S1_at	AL386657 /FEA=mRNA /DEF=similar to UP|Q7ZW95 (Q7ZW95) Ribosomal protein L4, partial (35%)	AL386657		34.1481	38.7668	24.4402	365.043	349.315	354.296		A	A	A	P	P	P		32.4517	7.31239	356.218	8.03812	10.9769	1	0	0.0286986
Mtr.31948.1.S1_at	AL386717 /FEA=mRNA /DEF=homologue to UP|Q8GSL7 (Q8GSL7) Beta-amyrin synthase, partial (20%)	AL386717		42.279	32.6879	39.2302	116.136	82.265	117.759		A	A	A	P	P	P		38.0657	4.90047	105.387	20.0404	2.76855	1	3.83636e-125	0.134219
Mtr.31949.1.S1_at	AL386718 /FEA=mRNA /DEF=similar to UP|Q84PE3 (Q84PE3) Beta-amyrin synthase, partial (5%)	AL386718		18.835	17.5168	17.9128	57.5429	48.3318	108.553		A	A	A	P	P	P		18.0882	0.676386	71.4759	32.4383	3.95151	1	0	0.222462
Mtr.31953.1.S1_at	AL386875 /FEA=mRNA /DEF=similar to UP|Q36832 (Q36832) Nd41 protein , partial (20%)	AL386875		15.8591	15.8256	16.1517	77.4967	68.0661	118.593		P	A	P	P	P	P		15.9455	0.179391	88.052	26.8664	5.52206	1	0	0.155246
Mtr.31954.1.S1_at	AL386879 /FEA=mRNA /DEF=similar to UP|Q9FHZ1 (Q9FHZ1) SCARECROW gene regulator-like protein, partial (19%)	AL386879		64.9532	52.2953	41.2341	315.856	345.872	448.999		P	P	P	P	P	P		52.8275	11.8685	370.242	69.837	7.00851	1	0	0.0924917
Mtr.31955.1.S1_at	AL386880 /FEA=mRNA /DEF=weakly similar to UP|Q9AVK3 (Q9AVK3) SCARECROW (Fragment), partial (33%)	AL386880		159.966	127.107	67.3128	807.605	755.613	1062.66		P	P	P	P	P	P		118.129	46.9746	875.292	164.334	7.40965	1	1.6057e-171	0.0716394
Mtr.31958.1.S1_at	AL387019 /FEA=mRNA /DEF=similar to UP|Q66GY4 (Q66GY4) MGC98153 protein, partial (16%)	AL387019		20.2794	22.1577	21.4331	384.667	383.687	463.998		A	A	A	A	A	P		21.2901	0.947295	410.784	46.0875	19.2947	1	0	0.0335415
Mtr.31959.1.S1_at	AL387021 /FEA=mRNA /DEF=homologue to UP|DDB2_HUMAN (Q92466) DNA damage binding protein 2 (Damage-specific DNA binding protein 2) (DDB p48 subunit), partial (2%)	AL387021		11.9999	11.3172	15.0583	236.329	203.785	254.539		A	A	A	P	P	P		12.7918	1.99233	231.551	25.7117	18.1015	1	0	0.0340301
Mtr.31960.1.S1_at	AL387034 /FEA=mRNA /DEF=weakly similar to UP|Q9GNF6 (Q9GNF6) Thioredoxin peroxidase 3, partial (54%)	AL387034		31.3947	18.0564	14.3402	196.868	235.238	282.647		A	P	A	P	P	P		21.2638	8.96823	238.251	42.9689	11.2045	1	0	0.07388
Mtr.31961.1.S1_at	AL387060 /FEA=mRNA /DEF=weakly similar to UP|Q7ZA65 (Q7ZA65) Malate dehydrogenase , partial (23%)	AL387060		27.7954	23.442	17.9058	376.368	366.683	448.061		A	A	A	P	P	P		23.0477	4.95659	397.037	44.4519	17.2267	1	0	0.0338606
Mtr.31971.1.S1_at	AL387579 /FEA=mRNA /DEF=	AL387579		27.6619	23.5021	19.6754	64.9762	74.628	58.7799		A	A	A	P	P	P		23.6131	3.99439	66.128	7.98656	2.80048	1	0	0.102011
Mtr.31975.1.S1_at	AL387649 /FEA=mRNA /DEF=homologue to UP|R15D_ARATH (Q9FY64) 40S ribosomal protein S15-4, partial (62%)	AL387649		23.0563	23.3578	23.7161	1710.88	1722.32	2110.8		A	A	P	P	P	P		23.3767	0.330312	1848	227.664	79.0531	1	0	0.031712
Mtr.31980.1.S1_at	AL387742 /FEA=mRNA /DEF=similar to UP|ASSY_SCHPO (O94354) Argininosuccinate synthase (Citrulline--aspartate ligase) , partial (37%)	AL387742		31.1901	34.9074	30.9383	141.589	119.449	124.934		A	P	A	P	P	P		32.3453	2.22242	128.657	11.5299	3.97762	1	0	0.0503552
Mtr.31981.1.S1_at	AL387743 /FEA=mRNA /DEF=weakly similar to UP|ASSY_SCHPO (O94354) Argininosuccinate synthase (Citrulline--aspartate ligase) , partial (24%)	AL387743		12.4361	16.0501	17.6435	167.636	134.212	179.981		A	P	A	P	P	P		15.3766	2.66821	160.61	23.6794	10.4451	1	0	0.0580544
Mtr.31987.1.S1_at	AL388058 /FEA=mRNA /DEF=weakly similar to UP|METE_SCHPO (Q9UT19) Probable 5-methyltetrahydropteroyltriglutamate--homocysteine methyltransferase (Methionine synthase, vitamin-B12 independent isozyme) (Cobalamin-independent methionine synthase) , partial (12%)	AL388058		30.0238	46.6644	26.655	482.041	413.767	646.791		A	A	A	P	P	P		34.4477	10.7132	514.2	119.795	14.9269	1	0	0.0971037
Mtr.31988.1.S1_at	AL388127 /FEA=mRNA /DEF=weakly similar to UP|PSY_DAUCA (Q9SSU8) Phytoene synthase, chloroplast precursor , partial (11%)	AL388127		281.026	384.792	361.913	1814.26	1296.1	1374.22		P	P	A	P	P	P		342.577	54.5186	1494.86	279.356	4.36357	1	2.14196e-293	0.0793939
Mtr.31993.1.S1_at	AL388260 /FEA=mRNA /DEF=weakly similar to UP|ROC2_NICSY (Q08937) 29 kDa ribonucleoprotein B, chloroplast precursor (CP29B), partial (26%)	AL388260		34.0061	37.4394	27.315	2057.58	1812	1966.01		A	A	A	P	P	P		32.9202	5.1488	1945.2	124.11	59.0883	1	0	0.02973
Mtr.32003.1.S1_at	AL388681 /FEA=mRNA /DEF=similar to UP|RYH1_SCHPO (P17608) GTP-binding protein ryh1, partial (8%)	AL388681		17.3149	17.2613	13.5344	165.238	150.547	160.9		A	A	A	P	P	P		16.0369	2.16738	158.895	7.54811	9.90809	1	0	0.0308388
Mtr.32019.1.S1_at	AL389369 /FEA=mRNA /DEF=weakly similar to UP|Q6IPR2 (Q6IPR2) PSME4 protein, partial (9%)	AL389369		20.8035	22.8733	20.7843	39.9202	57.5581	50.5682		A	A	A	P	P	P		21.487	1.20059	49.3488	8.88196	2.29668	1	0	0.146217
Mtr.32025.1.S1_at	AL389558 /FEA=mRNA /DEF=similar to UP|P70670 (P70670) Alpha-NAC, muscle-specific form gp220, partial (4%)	AL389558		14.8586	14.3064	15.3012	537.372	511.039	601.284		A	A	A	P	P	P		14.8221	0.498396	549.898	46.4081	37.1	1	0	0.0313472
Mtr.32084.1.S1_at	AW287942 /FEA=mRNA /DEF=weakly similar to UP|Q6EQ63 (Q6EQ63) PDR-type ABC transporter-like, partial (22%)	AW287942		457.681	608.919	444.42	1383.69	1090.9	1136.5		P	P	P	P	P	P		503.674	91.3865	1203.7	157.538	2.38984	1	3.5673e-40	0.0933249
Mtr.32124.1.S1_at	AW584268 /FEA=mRNA /DEF=similar to UP|G2OX_PHACN (Q9XG83) Gibberellin 2-beta-dioxygenase (Gibberellin 2-beta-hydroxylase) (Gibberellin 2-oxidase) (GA 2-oxidase) , partial (42%)	AW584268		84.5637	64.3448	84.1849	154.577	139.638	215.039		P	P	P	P	P	P		77.6978	11.5656	169.751	39.9251	2.18476	1	3.1045e-43	0.176279
Mtr.32129.1.S1_at	AW584611 /FEA=mRNA /DEF=similar to UP|O04678 (O04678) Subtilisin-like protease (P69B protein) , partial (12%)	AW584611		19.372	27.3768	18.66	511.039	579.58	1001.08		A	A	A	P	P	P		21.8029	4.84024	697.232	265.361	31.9788	1	0	0.150784
Mtr.3213.1.S1_at	TC105010 /FEA=mRNA /DEF=	TC105010		37.4882	56.2437	38.1949	1279.73	1310.12	1481.57		A	A	A	P	P	P		43.9756	10.6303	1357.14	108.823	30.8612	1	0	0.0304923
Mtr.32224.1.S1_at	AW685189 /FEA=mRNA /DEF=weakly similar to UP|O24097 (O24097) MtN19 protein precursor, partial (26%)	AW685189		64.4286	75.3713	70.3554	169.276	123.655	143.872		P	P	P	P	P	P		70.0518	5.47768	145.601	22.8594	2.07847	1	4.01911e-126	0.13527
Mtr.32297.1.S1_at	AW687366 /FEA=mRNA /DEF=similar to UP|Q9SSU5 (Q9SSU5) Oxidosqualene cyclase, partial (4%)	AW687366		217.205	323.633	393.907	719.335	766.711	454.872		P	P	P	P	P	P		311.582	88.965	646.973	168.042	2.07641	1	6.59056e-11	0.208972
Mtr.3243.1.S1_at	TC110790 /FEA=mRNA /DEF=	TC110790		12.6905	15.5392	15.3652	988.323	837.822	986.952		A	A	A	P	P	P		14.5316	1.59687	937.699	86.4985	64.5281	1	0	0.0313472
Mtr.3248.1.S1_at	TC111442 /FEA=mRNA /DEF=	TC111442		42.4774	57.5345	47.8312	94.8884	101.275	104.972		P	A	A	P	P	P		49.281	7.63252	100.379	5.1013	2.03686	1	0	0.0892202
Mtr.32580.1.S1_at	AW696277 /FEA=mRNA /DEF=weakly similar to UP|Q9FKW9 (Q9FKW9) Alpha-mannosidase, partial (14%)	AW696277		158.696	152.834	178.83	492.85	443.851	490.027		P	P	P	P	P	P		163.453	13.6352	475.576	27.5112	2.90955	1	0	0.0328229
Mtr.32748.1.S1_at	BE320335 /FEA=mRNA /DEF=similar to UP|O24093 (O24093) L-ascorbate oxidase precursor, partial (17%)	BE320335		23.026	27.9634	22.5731	51.0582	102.794	67.0858		A	P	P	P	P	P		24.5208	2.98997	73.6459	26.4843	3.0034	1	3.98125e-178	0.201725
Mtr.3284.1.S1_at	TC98941 /FEA=mRNA /DEF=	TC98941		27.8765	25.6434	24.4357	1985.79	2185.63	1900.44		A	A	A	P	P	P		25.9852	1.74569	2023.96	146.378	77.8888	1	0	0.0299276
Mtr.3290.1.S1_at	TC99693 /FEA=mRNA /DEF=	TC99693		18.0648	15.8256	20.4493	287.239	309.429	360.705		A	A	A	P	P	P		18.1132	2.31221	319.124	37.6807	17.6183	1	0	0.0369561
Mtr.33632.1.S1_s_at	BG457360 /FEA=mRNA /DEF=similar to UP|Q9XI40 (Q9XI40) F9L1.23 protein, partial (4%)	BG457360		64.0079	90.3554	86.8903	236.205	197.872	308.63		P	P	P	P	P	P		80.4179	14.3167	247.569	56.2464	3.07853	1	6.2545e-91	0.140757
Mtr.33677.1.S1_s_at	BI264097 /FEA=mRNA /DEF=similar to GB|BAB92424.1|20804738|AP003293 diphosphonucleotide phosphatase -like protein {Oryza sativa (japonica cultivar-group);} , partial (11%)	BI264097		253.343	268.089	285.581	884.951	803.702	505.303		P	P	P	P	P	P		269.005	16.1385	731.319	199.907	2.71861	1	0	0.168074
Mtr.33871.1.S1_at	BI271961 /FEA=mRNA /DEF=similar to PIR|T47573|T47573 peptide transport-like protein - Arabidopsis thaliana {Arabidopsis thaliana;} , partial (13%)	BI271961		58.6343	37.5407	36.0831	253.826	172.362	342.333		A	P	A	P	P	P		44.086	12.6202	256.173	85.0099	5.81076	1	2.87124e-186	0.159843
Mtr.3391.1.S1_at	AL385826 /FEA=mRNA /DEF=	AL385826		53.192	32.8503	16.6834	94.8081	77.4365	119.675		P	P	P	P	P	P		34.2419	18.294	97.3066	21.2299	2.84174	1	2.36004e-09	0.174839
Mtr.34120.1.S1_s_at	BQ138525 /FEA=mRNA /DEF=similar to PIR|T47573|T47573 peptide transport-like protein - Arabidopsis thaliana {Arabidopsis thaliana;} , partial (28%)	BQ138525		682.539	666.773	937.372	1928.4	1821.26	1085.08		P	P	P	P	P	P		762.228	151.884	1611.58	459.098	2.1143	1	3.46406e-22	0.207542
Mtr.34440.1.S1_at	BQ147949 /FEA=mRNA /DEF=weakly similar to UP|Q8RWN2 (Q8RWN2) Transporter-like protein, partial (20%)	BQ147949		28.0996	27.2556	33.4162	59.4755	61.1197	64.6345		A	A	P	P	P	P		29.5905	3.33995	61.7432	2.63542	2.08659	1	0	0.0613263
Mtr.34494.1.S1_at	BQ149549 /FEA=mRNA /DEF=similar to UP|Q75IX4 (Q75IX4) Expressed protein, partial (40%)	BQ149549		151.758	176.89	171.227	374.969	378.193	363.792		P	P	P	P	P	P		166.625	13.1831	372.318	7.55771	2.23446	1	0	0.0310961
Mtr.35322.1.S1_at	CX549406 /FEA=mRNA /DEF=weakly similar to GB|AAF71803.1|8052539|AC013430 F3F9.19 {Arabidopsis thaliana;} , partial (14%)	CX549406		17.1622	16.4692	14.2849	38.8382	27.6908	40.8569		A	A	A	P	P	P		15.9721	1.50165	35.7953	7.09087	2.24112	1	1.07335e-115	0.156546
Mtr.35322.1.S1_x_at	CX549406 /FEA=mRNA /DEF=weakly similar to GB|AAF71803.1|8052539|AC013430 F3F9.19 {Arabidopsis thaliana;} , partial (14%)	CX549406		17.4913	12.9177	14.9265	60.157	43.9466	77.1412		A	A	A	P	P	P		15.1118	2.2924	60.4149	16.5988	3.99785	1	9.10645e-257	0.155744
Mtr.35406.1.S1_at	TC100037 /FEA=mRNA /DEF=weakly similar to UP|ASN2_YEAST (P49090) Asparagine synthetase [glutamine-hydrolyzing] 2 (Glutamine-dependent asparagine synthetase 2) , partial (10%)	TC100037		15.7623	12.6905	14.9343	265.169	230.329	353.289		A	A	A	P	P	P		14.4624	1.5894	282.929	63.3748	19.5631	1	0	0.100324
Mtr.35414.1.S1_at	TC100123 /FEA=mRNA /DEF=	TC100123		97.6278	131.484	147.205	849.104	779.468	869.43		P	P	P	P	P	P		125.439	25.3355	832.667	47.1792	6.63802	1	0	0.0308388
Mtr.35424.1.S1_at	TC100804 /FEA=mRNA /DEF=weakly similar to UP|Q7S011 (Q7S011) Predicted protein, partial (5%)	TC100804		30.5984	25.7186	27.9844	7283.92	8197.76	7817.99		A	A	A	P	P	P		28.1004	2.44197	7766.56	459.088	276.386	1	0	0.0281467
Mtr.35447.1.S1_at	TC102881 /FEA=mRNA /DEF=similar to UP|Q6NLG8 (Q6NLG8) At4g33550, partial (27%)	TC102881		28.5849	26.7806	25.5539	5612.45	5381.52	6382.51		A	A	A	P	P	P		26.9732	1.52465	5792.16	524.134	214.738	1	0	0.0298825
Mtr.35466.1.S1_at	TC103855 /FEA=mRNA /DEF=	TC103855		23.0339	28.8475	34.2867	331.723	303.287	492.365		A	P	P	P	P	P		28.7227	5.6274	375.792	101.952	13.0835	1	0	0.121773
Mtr.35469.1.S1_at	TC103922 /FEA=mRNA /DEF=	TC103922		22.7926	30.1503	20.7876	1035.53	1020.16	1034.74		A	A	A	P	P	P		24.5768	4.9298	1030.14	8.6545	41.9152	1	0	0.0203282
Mtr.35482.1.S1_at	TC104431 /FEA=mRNA /DEF=weakly similar to UP|Q9FJW0 (Q9FJW0) RuvB DNA helicase-like protein (AT5g67630/K9I9_20), partial (17%)	TC104431		30.1085	41.3336	20.4078	152.28	168.036	145.139		A	A	A	P	P	P		30.6166	10.4721	155.152	11.7151	5.06756	1	0	0.0482889
Mtr.35483.1.S1_at	TC104499 /FEA=mRNA /DEF=similar to UP|Q6CC88 (Q6CC88) Yarrowia lipolytica chromosome C of strain CLIB99 of Yarrowia lipolytica, partial (51%)	TC104499		20.989	30.5265	29.4241	568.916	655.872	798.598		A	A	A	P	P	P		26.9799	5.21744	674.462	115.964	24.9987	1	0	0.0489657
Mtr.35484.1.S1_at	TC104515 /FEA=mRNA /DEF=weakly similar to UP|AFP2_ARATH (O80995) Probable cysteine-rich antifungal protein At2g26010 precursor (AFP), partial (38%)	TC104515		26.5352	31.0284	19.5613	502.178	416.539	510.818		A	A	A	P	P	P		25.7083	5.77808	476.511	52.1174	18.5353	1	0	0.0324595
Mtr.35500.1.S1_at	TC104816 /FEA=mRNA /DEF=similar to UP|Q5ZBH3 (Q5ZBH3) Lipase class 3 family protein-like, partial (5%)	TC104816		123.691	99.712	122.457	310.834	293.77	368.017		P	P	P	P	P	P		115.287	13.5023	324.207	38.8883	2.81218	1	0	0.0692161
Mtr.35509.1.S1_at	TC105031 /FEA=mRNA /DEF=similar to UP|ARG1_SCHPO (P37818) Arginase , partial (24%)	TC105031		27.4037	31.7258	21.5345	74.4844	54.2295	67.3872		A	P	A	P	P	P		26.888	5.11516	65.367	10.2775	2.43109	1	8.32899e-39	0.135046
Mtr.35511.1.S1_at	TC105073 /FEA=mRNA /DEF=weakly similar to UP|Q41361 (Q41361) Pathogenesis-related protein PR-6 type (Fragment), partial (81%)	TC105073		324.235	304.391	274.492	6808.68	6890.28	7832.83		P	P	P	P	P	P		301.04	25.0406	7177.26	569.2	23.8416	1	0	0.0295087
Mtr.35514.1.S1_at	TC105085 /FEA=mRNA /DEF=similar to UP|Q6CVB1 (Q6CVB1) Kluyveromyces lactis strain NRRL Y-1140 chromosome B of strain NRRL Y-1140 of Kluyveromyces lactis, partial (35%)	TC105085		32.6711	32.6711	46.8633	310.689	267.723	298.413		A	A	A	P	P	P		37.4018	8.19391	292.275	22.1309	7.81447	1	0	0.0318085
Mtr.35518.1.S1_at	TC105152 /FEA=mRNA /DEF=similar to UP|Q8X0I8 (Q8X0I8) Probable E2 ubiquitin-conjugating enzyme, partial (52%)	TC105152		26.2734	26.8721	37.1723	213.812	195.643	226.598		P	P	A	P	P	P		30.1059	6.127	212.018	15.5556	7.04239	1	0	0.0318085
Mtr.35522.1.S1_at	TC105192 /FEA=mRNA /DEF=similar to GB|CAA51552.1|312120|MTMTR tetrahydromethanopterin S-methyltransferase {Methanothermobacter thermautotrophicus;} , partial (6%)	TC105192		32.8427	38.8198	43.0216	1168.12	1383.12	1566.89		A	A	A	P	P	P		38.228	5.11518	1372.71	199.591	35.9085	1	0	0.0335778
Mtr.35524.1.S1_at	TC105217 /FEA=mRNA /DEF=weakly similar to UP|Q8LAE1 (Q8LAE1) Subtilisin-like serine protease, partial (7%)	TC105217		282.124	266.184	245.49	1932.34	1795.6	1871.49		P	P	P	P	P	P		264.599	18.3683	1866.48	68.5082	7.05398	1	0	0.0281467
Mtr.35558.1.S1_at	TC105655 /FEA=mRNA /DEF=weakly similar to UP|Q6M9I3 (Q6M9I3) Related to phosphoprotein phosphatase 2C, partial (11%)	TC105655		16.2907	15.1573	14.4223	52.4757	38.1924	42.5424		A	A	A	P	P	P		15.2901	0.941265	44.4035	7.32127	2.90406	1	0	0.125211
Mtr.35574.1.S1_at	TC106016 /FEA=mRNA /DEF=weakly similar to UP|Q759N5 (Q759N5) ADR240Cp, partial (86%)	TC106016		13.6017	11.5019	14.3552	150.855	152.313	180.065		A	A	A	P	P	P		13.1529	1.47862	161.078	16.4599	12.2465	1	0	0.0348254
Mtr.35585.1.S1_at	TC106186 /FEA=mRNA /DEF=similar to UP|Q96VP9 (Q96VP9) Probable acyl-CoA dehydrogenase, partial (16%)	TC106186		20.2538	20.8712	14.3825	187.49	193.205	210.873		A	A	A	P	P	P		18.5025	3.58136	197.189	12.1904	10.6575	1	0	0.0313472
Mtr.35591.1.S1_at	TC106271 /FEA=mRNA /DEF=weakly similar to UP|Q05708 (Q05708) Undulin 2 (Fragment), partial (9%)	TC106271		24.8272	41.4215	43.1734	205.116	185.825	240.08		A	A	A	P	P	P		36.474	10.1244	210.34	27.5022	5.76685	1	0	0.0580544
Mtr.35593.1.S1_at	TC106301 /FEA=mRNA /DEF=UP|Q41356 (Q41356) SLM5 protein, partial (5%)	TC106301		13.9751	17.8546	14.2958	35.021	25.4586	45.9638		A	A	P	P	P	P		15.3752	2.15322	35.4812	10.2603	2.30769	1	7.83923e-59	0.199735
Mtr.35594.1.S1_at	TC106302 /FEA=mRNA /DEF=	TC106302		13.934	17.0388	12.7034	39.8719	38.4103	43.4797		A	A	A	P	P	P		14.5587	2.2342	40.5873	2.60932	2.78784	1	0	0.0640256
Mtr.35652.1.S1_at	TC110004 /FEA=mRNA /DEF=similar to UP|Q6JVN1 (Q6JVN1) Germin-like protein 3 (Fragment), partial (48%)	TC110004		37.1588	32.6741	38.5879	824.307	726.429	1099.26		P	A	P	P	P	P		36.1402	3.08565	883.331	193.295	24.4418	1	0	0.0730998
Mtr.35663.1.S1_at	TC110581 /FEA=mRNA /DEF=	TC110581		26.6062	20.7914	23.5803	2290.37	2085.71	2618.3		P	A	A	P	P	P		23.6593	2.90824	2331.46	268.662	98.543	1	0	0.0315003
Mtr.35686.1.S1_at	TC111102 /FEA=mRNA /DEF=	TC111102		21.3011	24.7445	20.9886	973.503	937.766	1333.27		A	P	A	P	P	P		22.3448	2.08413	1081.51	218.759	48.4012	1	0	0.0568817
Mtr.35700.1.S1_at	TC111277 /FEA=mRNA /DEF=	TC111277		26.97	26.2476	18.1324	125.648	98.6644	207.929		A	P	A	P	P	P		23.7834	4.90717	144.081	56.9166	6.05804	1	0	0.180819
Mtr.35718.1.S1_at	TC111574 /FEA=mRNA /DEF=similar to UP|SMT3_SCHPO (O13351) Ubiquitin-like protein smt3/pmt3, partial (67%)	TC111574		30.5678	26.0477	28.1631	160.539	209.757	212.023		A	A	A	P	P	P		28.2595	2.26163	194.106	29.0923	6.86869	1	0	0.0624166
Mtr.35719.1.S1_at	TC111608 /FEA=mRNA /DEF=	TC111608		22.0097	20.3369	21.2953	2184.55	1670.77	2600.93		P	P	A	P	P	P		21.214	0.839403	2152.08	465.929	101.447	1	0	0.0560604
Mtr.35730.1.S1_at	TC111714 /FEA=mRNA /DEF=weakly similar to UP|COZ2_MOUSE (Q9JHH9) Coatomer zeta-2 subunit (Zeta-2 coat protein) (Zeta-2 COP), partial (33%)	TC111714		15.7789	16.3251	13.4705	144.872	122.9	166.319		A	A	A	P	P	P		15.1915	1.51526	144.697	21.7096	9.52487	1	0	0.0657707
Mtr.35757.1.S1_at	TC112048 /FEA=mRNA /DEF=similar to UP|Q8LFZ4 (Q8LFZ4) Short chain alcohol dehydrogenase-like, partial (14%)	TC112048		232.543	193.13	166.189	610.3	649.55	609.452		P	P	P	P	P	P		197.287	33.3717	623.101	22.9098	3.15834	1	0	0.0315003
Mtr.35820.1.S1_x_at	TC96285 /FEA=mRNA /DEF=	TC96285		32.0752	27.8424	31.3011	87.3012	69.3384	138.612		A	A	A	P	P	P		30.4062	2.25382	98.4173	35.9498	3.23674	1	0	0.198669
Mtr.35830.1.S1_at	TC97018 /FEA=mRNA /DEF=	TC97018		20.4467	22.9676	17.829	962.298	865.773	1513.57		A	A	A	P	P	P		20.4144	2.56944	1113.88	349.49	54.5633	1	0	0.11869
Mtr.35837.1.S1_at	TC97582 /FEA=mRNA /DEF=weakly similar to UP|Q6V5D9 (Q6V5D9) Pollen coat oleosin-glycine rich protein, partial (11%)	TC97582		15.2709	19.4783	18.8914	770.59	499.946	1159.42		A	A	A	P	A	P		17.8802	2.27867	809.985	331.496	45.3007	1	0	0.159132
Mtr.35854.1.S1_at	TC98064 /FEA=mRNA /DEF=weakly similar to UP|AFP2_RAPSA (P30230) Cysteine-rich antifungal protein 2 precursor (AFP2), partial (29%)	TC98064		67.4123	41.3206	39.5522	2312.71	2190.58	2472.81		A	A	A	P	P	P		49.4284	15.5996	2325.36	141.538	47.0451	1	0	0.0295683
Mtr.35910.1.S1_at	TC99271 /FEA=mRNA /DEF=similar to GB|AAD01982.1|4104242|AF034266 palmitoyl-acyl carrier protein thioesterase {Gossypium hirsutum;} , partial (16%)	TC99271		13.355	13.4409	11.8625	629.193	510.205	770.872		A	A	A	P	P	P		12.8862	0.887523	636.757	130.498	49.414	1	0	0.0641474
Mtr.35949.1.S1_at	TC99891 /FEA=mRNA /DEF=similar to UP|DL2B_MOUSE (Q9DAJ5) Dynein light chain 2B, cytoplasmic, partial (32%)	TC99891		11.2944	13.9125	15.2629	46.8692	24.1203	29.6542		A	A	P	P	P	P		13.4899	2.01772	33.5479	11.8638	2.48688	1	1.95707e-66	0.223915
Mtr.35953.1.S1_at	TC99945 /FEA=mRNA /DEF=similar to UP|Q90YT8 (Q90YT8) Ribosomal protein L29, partial (88%)	TC99945		12.9573	12.4287	9.7246	144.071	132.705	153.236		A	A	A	P	P	P		11.7035	1.73408	143.337	10.2848	12.2473	1	0	0.0319849
Mtr.35987.1.S1_s_at	AJ499189 /FEA=mRNA /DEF=	AJ499189		15.7789	16.6311	16.1675	659.34	616.872	652.777		M	A	A	P	P	P		16.1925	0.426665	642.996	22.8612	39.7095	1	0	0.0286986
Mtr.35993.1.S1_at	AJ499413 /FEA=mRNA /DEF=similar to UP|Q6CQE6 (Q6CQE6) Kluyveromyces lactis strain NRRL Y-1140 chromosome D of strain NRRL Y-1140 of Kluyveromyces lactis (Fragment), partial (20%)	AJ499413		14.8586	15.3516	13.023	33.7841	28.7755	26.5595		P	A	A	P	P	P		14.4111	1.22709	29.7064	3.7012	2.06136	1	2.34662e-103	0.122677
Mtr.35995.1.S1_at	AJ499527 /FEA=mRNA /DEF=	AJ499527		10.9483	13.621	9.00884	30.3931	32.8842	35.4537		P	A	A	P	P	P		11.1927	2.31576	32.9104	2.53042	2.94034	1	0	0.080765
Mtr.35995.1.S1_x_at	AJ499527 /FEA=mRNA /DEF=	AJ499527		9.99532	10.8645	12.5171	22.5694	35.4537	29.3174		A	A	P	P	P	P		11.1257	1.28102	29.1135	6.44461	2.61679	1	1.22452e-130	0.156735
Mtr.35996.1.S1_at	AJ499681 /FEA=mRNA /DEF=homologue to UP|O13871 (O13871) SPAC1B3.06c protein, partial (7%)	AJ499681		11.8224	10.904	11.3086	37.3233	24.8311	46.796		P	P	A	P	P	P		11.345	0.460278	36.3168	11.017	3.20113	1	0	0.179723
Mtr.36001.1.S1_at	AJ499790 /FEA=mRNA /DEF=similar to GB|AAG28565.1|11066382|AF200325 dihydrodipicolinate synthase 2 {Arabidopsis thaliana;} , partial (10%)	AJ499790		53.0688	41.6616	48.7914	1019.94	940.189	1081.99		P	P	P	P	P	P		47.8406	5.76273	1014.04	71.0843	21.1962	1	0	0.0308388
Mtr.36002.1.S1_a_at	AJ499860 /FEA=mRNA /DEF=similar to UP|Q6C3Q5 (Q6C3Q5) Yarrowia lipolytica chromosome E of strain CLIB99 of Yarrowia lipolytica, partial (10%)	AJ499860		22.5665	12.3833	15.5074	352.86	386.691	378.094		P	A	A	P	P	P		16.8191	5.21676	372.548	17.5841	22.1503	1	0	0.0298825
Mtr.36004.1.S1_at	AJ499899 /FEA=mRNA /DEF=weakly similar to UP|Q8RZ73 (Q8RZ73) Gibberellin response modulator-like protein, partial (15%)	AJ499899		18.2076	19.11	17.5183	1943.95	1388.48	2128.11		A	A	A	P	P	P		18.2786	0.798225	1820.18	385.038	99.5797	1	0	0.0539714
Mtr.36009.1.S1_at	AJ500140 /FEA=mRNA /DEF=similar to UP|Q38708 (Q38708) Subtilisin-like protease , partial (12%)	AJ500140		22.588	24.3389	25.4855	482.795	520.555	578.876		A	A	A	P	P	P		24.1375	1.45926	527.409	48.4055	21.8502	1	0	0.0315003
Mtr.36015.1.S1_at	AJ500526 /FEA=mRNA /DEF=similar to UP|Q6UTX7 (Q6UTX7) Glutamine synthetase , partial (39%)	AJ500526		48.4123	46.8456	38.0944	10028.6	9054.87	12037		A	A	A	P	P	P		44.4508	5.56023	10373.5	1520.71	233.371	1	0	0.0313472
Mtr.36016.1.S1_at	AJ500604 /FEA=mRNA /DEF=similar to OMNI|NTL01WS15 DNA METHYLASE-TYPE I RESTRICTION-MODIFICATION SYSTEM {Wolinella succinogenes;}, partial (1%)	AJ500604		53.2449	65.3478	51.8538	274.206	296.075	249.991		P	P	P	P	P	P		56.8155	7.42187	273.424	23.0522	4.81249	1	0	0.0335778
Mtr.36018.1.S1_at	AJ500638 /FEA=mRNA /DEF=similar to UP|Q6XD74 (Q6XD74) Class III chitinase, partial (34%)	AJ500638		21.8811	23.8506	22.2726	2323.81	2285.31	701.881		P	A	A	P	P	P		22.6681	1.04264	1770.33	925.507	78.0981	1	0	0.181067
Mtr.36020.1.S1_a_at	AJ500818 /FEA=mRNA /DEF=homologue to UP|Q6CI69 (Q6CI69) Similarity, partial (5%)	AJ500818		15.2852	14.0451	12.1862	8232.88	4448	6582.51		P	A	A	P	P	P		13.8388	1.55979	6421.13	1897.59	463.994	1	0	0.109742
Mtr.36021.1.S1_at	AJ500826 /FEA=mRNA /DEF=weakly similar to UP|CBPR_HEVBR (Q39962) Citrate binding protein precursor, partial (37%)	AJ500826		55.7121	45.1921	44.6242	2889.71	2893.87	922.23		P	P	P	P	P	P		48.5094	6.24411	2235.27	1137.13	46.079	1	0	0.18075
Mtr.36022.1.S1_at	AJ500852 /FEA=mRNA /DEF=similar to UP|Q9SSU5 (Q9SSU5) Oxidosqualene cyclase, partial (19%)	AJ500852		22.7357	20.2313	25.0349	82.8412	76.4439	76.9627		A	A	P	P	P	P		22.6673	2.40253	78.7492	3.55319	3.47414	1	0	0.0323097
Mtr.36219.1.S1_at	AL385276 /FEA=mRNA /DEF=weakly similar to UP|O48091 (O48091) Cytochrome b (Fragment), partial (9%)	AL385276		16.4479	14.0087	11.5985	43.9923	26.7244	30.6567		A	A	A	P	P	P		14.0184	2.42475	33.7911	9.05062	2.41049	1	2.70996e-45	0.187394
Mtr.36222.1.S1_at	AL385718 /FEA=mRNA /DEF=similar to UP|Q8Z0N1 (Q8Z0N1) Asl0060 protein, partial (52%)	AL385718		14.5422	12.7329	12.7248	90.0802	51.2941	60.2266		A	P	A	P	P	P		13.3333	1.04696	67.2003	20.3117	5.04003	1	0	0.155774
Mtr.36226.1.S1_at	AL385874 /FEA=mRNA /DEF=similar to UP|Q5UAS8 (Q5UAS8) Ribosomal protein L11, partial (47%)	AL385874		19.0341	26.5391	29.7801	766.15	753.083	1006.86		A	P	A	P	P	P		25.1178	5.51218	842.029	142.893	33.5232	1	0	0.0452657
Mtr.36229.1.S1_at	AL386286 /FEA=mRNA /DEF=weakly similar to UP|CYB2_HANAN (P09437) Cytochrome b2, mitochondrial precursor (L-lactate dehydrogenase [Cytochrome]) (L-lactate ferricytochrome C oxidoreductase) (L-LCR) , partial (19%)	AL386286		23.5546	26.6493	27.1559	91.1714	75.4538	71.3097		A	A	A	P	P	P		25.7866	1.94949	79.3117	10.4778	3.07569	1	0	0.0947208
Mtr.3624.1.S1_at	BE997938 /FEA=mRNA /DEF=similar to GB|AAM91482.1|22137274|AY133652 At3g08040/T8G24.8 {Arabidopsis thaliana;} , partial (19%)	BE997938		628.044	1539.27	1507.09	3361.29	3294.78	4666.78		P	P	P	P	P	P		1224.8	517.059	3774.28	773.637	3.08154	1	1.33887e-17	0.134309
Mtr.36944.1.S1_at	TC103140 /FEA=mRNA /DEF=	TC103140		19.1372	21.7023	19.6167	4179.62	3704.36	4850.44		P	P	A	P	P	P		20.1521	1.36379	4244.8	575.816	210.639	1	0	0.031712
Mtr.36985.1.S1_at	TC105446 /FEA=mRNA /DEF=	TC105446		13.5344	16.2663	15.0295	1650.97	1089.95	1226.4		A	A	A	P	P	P		14.9434	1.36798	1322.44	292.581	88.4967	1	0	0.0586732
Mtr.36985.1.S1_s_at	TC105446 /FEA=mRNA /DEF=	TC105446		24.7919	29.8783	26.7661	1183.65	1084.09	1369.12		A	A	A	P	P	P		27.1455	2.56434	1212.29	144.654	44.659	1	0	0.0315003
Mtr.36989.1.S1_at	TC105521 /FEA=mRNA /DEF=similar to UP|Q9ZPP5 (Q9ZPP5) Berberine bridge enzyme , partial (6%)	TC105521		10.5716	12.5867	11.8281	577.23	552.362	721.632		A	A	A	P	P	P		11.6621	1.01776	617.075	91.3988	52.9127	1	0	0.037946
Mtr.36994.1.S1_at	TC105670 /FEA=mRNA /DEF=	TC105670		13.7684	17.5603	14.4373	260.703	361.943	602.053		A	A	A	P	P	P		15.2553	2.02398	408.233	175.32	26.76	1	0	0.172662
Mtr.36994.1.S1_s_at	TC105670 /FEA=mRNA /DEF=	TC105670		13.1356	13.3868	15.6265	468.964	606.927	1064.1		A	P	A	P	P	P		14.0497	1.37139	713.33	311.508	50.772	1	0	0.167797
Mtr.37006.1.S1_at	TC106014 /FEA=mRNA /DEF=	TC106014		34.7931	42.2845	57.2912	135.333	191.738	135.056		P	P	A	P	P	P		44.7896	11.4563	154.042	32.6454	3.43924	1	2.74213e-61	0.134763
Mtr.37021.1.S1_at	TC107070 /FEA=mRNA /DEF=weakly similar to UP|Q9LUM8 (Q9LUM8) Blue copper-binding protein-like, partial (32%)	TC107070		16.8205	12.0511	15.31	1751.33	1763.02	3659.37		A	A	A	P	P	P		14.7272	2.4375	2391.24	1098.24	162.369	1	0	0.164188
Mtr.37026.1.S1_at	TC109128 /FEA=mRNA /DEF=similar to UP|Q43677 (Q43677) Auxin-induced protein, partial (6%)	TC109128		65.2469	45.065	36.6075	953.307	554.711	655.672		P	P	A	P	P	P		48.9731	14.7142	721.23	207.227	14.7271	1	0	0.117244
Mtr.37028.1.S1_at	TC109366 /FEA=mRNA /DEF=	TC109366		14.0565	20.5632	17.0283	282.973	293.889	396.357		A	A	A	P	P	P		17.216	3.2574	324.406	62.5498	18.8433	1	0	0.0813726
Mtr.37059.1.S1_at	TC111468 /FEA=mRNA /DEF=similar to UP|Q6DEJ3 (Q6DEJ3) Zgc:101071 protein, partial (6%)	TC111468		11.5386	13.4428	10.4735	78.0167	64.6297	80.1076		A	A	A	P	P	P		11.8183	1.50429	74.2513	8.39792	6.28274	1	0	0.058556
Mtr.37110.1.S1_at	TC97522 /FEA=mRNA /DEF=weakly similar to PIR|T48875|T48875 copper transport protein [imported] - Arabidopsis thaliana {Arabidopsis thaliana;} , partial (43%)	TC97522		31.5319	39.7687	31.5603	1699.71	1473.71	2020.54		P	A	P	P	P	P		34.287	4.74734	1731.32	274.784	50.4949	1	0	0.0351124
Mtr.37112.1.S1_at	TC97569 /FEA=mRNA /DEF=weakly similar to UP|Q9FNL7 (Q9FNL7) Peptide transporter, partial (8%)	TC97569		33.9791	31.1408	32.6404	241.255	229.415	234.267		A	A	P	P	P	P		32.5868	1.41989	234.979	5.95203	7.21087	1	0	0.0281467
Mtr.37123.1.S1_s_at	TC98388 /FEA=mRNA /DEF=homologue to UP|Q6Q623 (Q6Q623) Dioxygenase RAMOSUS1, partial (18%)	TC98388		1004.56	1204.08	955.474	2554.21	2188.15	2592.52		P	P	P	P	P	P		1054.71	131.673	2444.96	223.225	2.31814	1	0	0.0406564
Mtr.37152.1.S1_at	TC99543 /FEA=mRNA /DEF=similar to UP|P93457 (P93457) Lectin 3 precursor (Fragment), partial (13%)	TC99543		27.4107	28.7755	32.7404	2082.55	2014.34	2712.55		P	A	A	P	P	P		29.6422	2.76855	2269.81	384.938	76.5738	1	0	0.037946
Mtr.37204.1.S1_at	TC100115 /FEA=mRNA /DEF=similar to UP|Q9FQE0 (Q9FQE0) Glutathione S-transferase GST 18 (Fragment) , partial (57%)	TC100115		259.372	304.216	387.91	893.658	776.677	965.205		P	P	P	P	P	P		317.166	65.24	878.513	95.1721	2.76989	1	0	0.0639595
Mtr.37281.1.S1_at	TC100278 /FEA=mRNA /DEF=similar to UP|CYSK_CITLA (Q43317) Cysteine synthase (Beta-pyrazolylalanine synthase) (Beta-PA/CSase) (L-mimosine synthase) (O-acetylserine sulfhydrylase) (O-acetylserine (Thiol)-lyase) (CSase) (OAS-TL) , partial (97%)	TC100278		14.5475	13.7563	19.7838	249.147	264.718	391.926		P	A	P	P	P	P		16.0292	3.27559	301.93	78.3265	18.8363	1	0	0.116126
Mtr.37329.1.S1_at	TC100440 /FEA=mRNA /DEF=similar to UP|Q6Y1E6 (Q6Y1E6) Cysteine protease 8, partial (63%)	TC100440		15.9082	16.1201	19.7742	3296.6	3502.1	974.055		A	A	A	P	P	P		17.2675	2.17346	2590.92	1404.01	150.046	1	0	0.193233
Mtr.37506.1.S1_at	TC100812 /FEA=mRNA /DEF=	TC100812		85.3964	80.6264	63.2016	8079.2	7546.8	9159.37		P	P	P	P	P	P		76.4081	11.6832	8261.79	821.642	108.127	1	0	0.0299059
Mtr.37525.1.S1_at	TC100851 /FEA=mRNA /DEF=UP|Q8W4T7 (Q8W4T7) Multifunctional aquaporin, complete	TC100851		243.1	218.877	233.522	3710.44	3380.95	3832.58		P	P	P	P	P	P		231.833	12.1997	3641.32	233.612	15.7067	1	0	0.02973
Mtr.37775.1.S1_at	TC101391 /FEA=mRNA /DEF=weakly similar to UP|P93536 (P93536) Bark lectin II precursor (LECSJABMII) (B-SJA-II) (Fragment), partial (25%)	TC101391		18.28	23.2196	21.1327	1240.22	1339.77	1973.59		A	A	A	P	P	P		20.8774	2.47964	1517.86	397.802	72.7034	1	0	0.0835546
Mtr.37883.1.S1_at	TC101628 /FEA=mRNA /DEF=	TC101628		251.843	197.217	174.37	450.83	394.979	487.155		P	P	P	P	P	P		207.81	39.8081	444.321	46.4313	2.13811	1	0	0.109742
Mtr.37912.1.S1_at	TC101698 /FEA=mRNA /DEF=weakly similar to UP|Q9SLN8 (Q9SLN8) Allyl alcohol dehydrogenase, partial (39%)	TC101698		1535.26	1933.54	1542.35	4443.91	4135.68	4550.93		P	P	P	P	P	P		1670.38	227.927	4376.84	215.595	2.62026	1	0	0.0310961
Mtr.38546.1.S1_at	TC103014 /FEA=mRNA /DEF=homologue to UP|Q8VWN8 (Q8VWN8) Reversibly glycosylated polypeptide, partial (93%)	TC103014		1575.47	1484.46	1592.08	2973.93	2890.07	3735.71		P	P	P	P	P	P		1550.67	57.9363	3199.9	465.91	2.06356	1	0	0.0933249
Mtr.38579.1.S1_at	TC103095 /FEA=mRNA /DEF=similar to UP|O04678 (O04678) Subtilisin-like protease (P69B protein) , partial (17%)	TC103095		52.0752	50.9314	42.201	365.382	334.202	499.294		A	P	A	P	P	P		48.4025	5.40103	399.626	87.7114	8.2563	1	0	0.102871
Mtr.38714.1.S1_at	TC103371 /FEA=mRNA /DEF=similar to UP|O81861 (O81861) Chitinase-like protein, partial (14%)	TC103371		1062.53	987.568	1013.58	2106.03	1914.73	2524.35		P	P	P	P	P	P		1021.23	38.0631	2181.71	311.776	2.13636	1	0	0.0933249
Mtr.38791.1.S1_at	TC103538 /FEA=mRNA /DEF=similar to UP|Q8L741 (Q8L741) AT3g13690/MMM17_12, partial (18%)	TC103538		19.276	14.1909	17.4913	655.736	590.039	675.629		A	A	A	P	P	P		16.9861	2.57994	640.468	44.7915	37.7055	1	0	0.0308388
Mtr.38814.1.S1_at	TC103590 /FEA=mRNA /DEF=weakly similar to UP|Q9STH8 (Q9STH8) Flavonoid 3', 5'-hydroxylase like protein (Flavonoid 3, 5-hydroxylase like protein), partial (33%)	TC103590		19.0748	16.5923	15.1811	1602.92	1445.69	1709.06		P	A	P	P	P	P		16.9494	1.97126	1585.89	132.509	93.5665	1	0	0.0304923
Mtr.38828.1.S1_at	TC103618 /FEA=mRNA /DEF=similar to UP|Q9ZR46 (Q9ZR46) P69C protein, partial (37%)	TC103618		19.5131	20.4048	29.2839	1038.84	1159.21	1253.21		A	A	A	P	P	P		23.0672	5.40223	1150.42	107.453	49.8723	1	0	0.0308388
Mtr.38858.1.S1_at	TC103687 /FEA=mRNA /DEF=weakly similar to UP|Q6C1D2 (Q6C1D2) Yarrowia lipolytica chromosome F of strain CLIB99 of Yarrowia lipolytica, partial (10%)	TC103687		50.0054	17.2101	26.2591	306.946	381.365	510.418		A	A	A	P	P	P		31.1582	16.9377	399.576	102.951	12.8241	1	0	0.117132
Mtr.38879.1.S1_at	TC103721 /FEA=mRNA /DEF=similar to UP|Q9XHG1 (Q9XHG1) Peptide methionine sulfoxide reductase, partial (12%)	TC103721		18.8945	38.6731	22.96	128.146	57.6985	124.034		A	P	A	P	P	P		26.8425	10.4453	103.293	39.5392	3.8481	1	7.92395e-37	0.199437
Mtr.38885.1.S1_at	TC103738 /FEA=mRNA /DEF=weakly similar to UP|Q6CNX9 (Q6CNX9) Kluyveromyces lactis strain NRRL Y-1140 chromosome E of strain NRRL Y-1140 of Kluyveromyces lactis, partial (71%)	TC103738		22.5659	36.0494	24.0826	1365.62	1460.39	1678.19		A	P	A	P	P	P		27.5659	7.38589	1501.4	160.268	54.4657	1	0	0.0310961
Mtr.38950.1.S1_at	TC103891 /FEA=mRNA /DEF=	TC103891		32.0814	25.4326	23.851	2544.56	2342.68	2705.61		P	A	A	P	P	P		27.1217	4.36745	2530.95	181.849	93.3182	1	0	0.02973
Mtr.39050.1.S1_at	TC104091 /FEA=mRNA /DEF=	TC104091		247.565	207.201	305.587	793.954	754.187	960.965		P	P	P	P	P	P		253.451	49.4564	836.369	109.72	3.29992	1	0	0.063719
Mtr.39115.1.S1_at	TC104221 /FEA=mRNA /DEF=weakly similar to UP|Q7QHE6 (Q7QHE6) ENSANGP00000022042, partial (29%)	TC104221		20.8828	21.0208	16.7329	495.603	602.501	658.639		A	A	A	P	P	P		19.5455	2.43677	585.581	82.8248	29.9599	1	0	0.037772
Mtr.39133.1.S1_at	TC104258 /FEA=mRNA /DEF=similar to UP|SODC_SOYBN (Q7M1R5) Superoxide dismutase [Cu-Zn] , partial (91%)	TC104258		31.5046	48.8169	36.4633	183.189	212.168	171.201		A	A	A	A	P	P		38.9282	8.91551	188.853	21.0622	4.8513	1	0	0.0500636
Mtr.39153.1.S1_at	TC104299 /FEA=mRNA /DEF=similar to UP|Q5ZBB1 (Q5ZBB1) Dual-specific kinase DSK1-like, partial (10%)	TC104299		18.9694	14.9066	17.822	43.9838	33.3886	51.1442		P	P	P	P	P	P		17.2327	2.09452	42.8389	8.93302	2.48591	1	1.64809e-99	0.156393
Mtr.39446.1.S1_s_at	TC104913 /FEA=mRNA /DEF=similar to UP|Q712G2 (Q712G2) Inositol 1,4,5-trisphosphate 5-phosphatase, partial (6%)	TC104913		18.6937	20.4348	25.5627	64.1468	62.1506	54.4347		A	A	A	P	P	P		21.5637	3.57093	60.244	5.12906	2.79377	1	0	0.0703175
Mtr.39476.1.S1_at	TC104962 /FEA=mRNA /DEF=	TC104962		12.7589	13.3064	11.7736	31.3011	18.5313	36.1816		A	A	A	P	P	A		12.6129	0.776758	28.6713	9.11425	2.27317	1	1.08988e-280	0.217158
Mtr.39486.1.S1_at	TC104979 /FEA=mRNA /DEF=weakly similar to PIR|S50750|S50750 dihydrodipicolinate synthase [similarity] - soybean {Glycine max;} , partial (77%)	TC104979		117.041	84.9662	80.8752	1345.04	1518.86	1533.54		P	P	P	P	P	P		94.294	19.8051	1465.81	104.849	15.5451	1	0	0.029917
Mtr.39515.1.S1_at	TC105041 /FEA=mRNA /DEF=	TC105041		20.405	21.1456	17.4913	72.8533	49.2985	83.1554		A	A	A	P	P	P		19.6806	1.93186	68.4357	17.3554	3.47731	1	0	0.151342
Mtr.39519.1.S1_at	TC105049 /FEA=mRNA /DEF=similar to UP|PSDE_DROME (Q9V3H2) 26S proteasome non-ATPase regulatory subunit 14 (26S proteasome regulatory subunit rpn11) (26S proteasome regulatory complex subunit p37B) (Yippee interacting protein 5), partial (66%)	TC105049		12.6745	11.1719	11.5154	198.349	207.176	231.494		A	A	A	P	P	P		11.7873	0.787314	212.34	17.1648	18.0143	1	0	0.0315003
Mtr.39526.1.S1_at	TC105057 /FEA=mRNA /DEF=similar to UP|Q6DHL6 (Q6DHL6) Zgc:92237, partial (78%)	TC105057		22.5934	19.6085	21.2142	524.133	601.72	612.282		A	A	A	P	P	P		21.1387	1.49385	579.378	48.1346	27.4084	1	0	0.0313472
Mtr.39647.1.S1_at	TC105342 /FEA=mRNA /DEF=	TC105342		194.527	433.481	440.121	818.253	718.847	1165.27		P	P	P	P	P	P		356.043	139.917	900.789	234.376	2.53	1	1.54612e-11	0.188928
Mtr.39667.1.S1_at	TC105406 /FEA=mRNA /DEF=homologue to UP|O76659 (O76659) Tubulin alpha chain (Alpha-tubulin), partial (56%)	TC105406		49.0502	28.43	40.9798	3192.76	2551.62	2947.43		P	P	A	P	P	P		39.4867	10.3908	2897.27	323.5	73.3734	1	0	0.0310961
Mtr.39701.1.S1_at	TC105524 /FEA=mRNA /DEF=homologue to UP|Q8WZY7 (Q8WZY7) Probable autophagy protein AUT7, partial (97%)	TC105524		38.4485	49.0599	53.3459	530.401	478.626	548.876		P	A	P	P	P	P		46.9514	7.66924	519.301	36.4168	11.0604	1	0	0.0310961
Mtr.39703.1.S1_at	TC105527 /FEA=mRNA /DEF=weakly similar to UP|Q8W3G1 (Q8W3G1) Hepatocyte growth factor-regulated tyrosine kinase substrate-like protein, partial (33%)	TC105527		37.0944	39.6243	38.8818	95.6152	85.4983	91.7138		P	P	P	P	P	P		38.5335	1.30043	90.9424	5.10236	2.36009	1	0	0.0388445
Mtr.39705.1.S1_at	TC105531 /FEA=mRNA /DEF=weakly similar to UP|Q9P7V8 (Q9P7V8) SPBC1703.13c protein, partial (36%)	TC105531		20.6872	19.9863	16.9078	1065.45	1111.12	1402.93		A	A	A	P	P	P		19.1938	2.01049	1193.17	183.092	62.1642	1	0	0.0342832
Mtr.39842.1.S1_at	TC105855 /FEA=mRNA /DEF=similar to UP|Q5ZBH3 (Q5ZBH3) Lipase class 3 family protein-like, partial (23%)	TC105855		222.372	220.268	218.486	539.408	540.578	595.323		P	P	P	P	P	P		220.376	1.94547	558.436	31.9502	2.53402	1	0	0.0318085
Mtr.39866.1.S1_at	TC105923 /FEA=mRNA /DEF=weakly similar to UP|GPX3_YEAST (P40581) Peroxiredoxin HYR1 (Hydrogen peroxide resistance protein 1) (Oxidant receptor peroxidase 1) (Glutathione peroxidase 3) (Phospholipid hydroperoxide glutathione peroxidase 3) (PHGPx3) , partial (79%)	TC105923		29.2483	57.2463	23.6236	163.024	160.092	132.592		A	A	A	P	P	P		36.7061	18.0093	151.903	16.788	4.13835	1	0	0.0952351
Mtr.39886.1.S1_at	TC105964 /FEA=mRNA /DEF=	TC105964		149.042	120.705	111.868	261.705	239.544	287.539		P	P	P	P	P	P		127.205	19.4207	262.929	24.0208	2.06697	1	0	0.0971787
Mtr.39905.1.S1_at	TC106007 /FEA=mRNA /DEF=weakly similar to UP|Q6CA53 (Q6CA53) Yarrowia lipolytica chromosome D of strain CLIB99 of Yarrowia lipolytica, partial (57%)	TC106007		28.3051	29.0176	24.0495	131.953	80.5268	101.501		A	A	A	P	P	P		27.1241	2.68636	104.66	25.8582	3.85857	1	0	0.142758
Mtr.40011.1.S1_at	TC106295 /FEA=mRNA /DEF=similar to UP|Q6C986 (Q6C986) Yarrowia lipolytica chromosome D of strain CLIB99 of Yarrowia lipolytica, partial (51%)	TC106295		21.7984	14.3828	14.7239	2163.46	1820.57	2121.89		A	A	A	P	P	P		16.9684	4.1864	2035.31	187.128	119.947	1	0	0.0308388
Mtr.40214.1.S1_at	TC106768 /FEA=mRNA /DEF=similar to UP|Q9SDG8 (Q9SDG8) ESTs AU068544(C30430), partial (12%)	TC106768		29.7047	22.1137	20.812	1162.04	1267.54	2269.21		A	A	A	P	P	P		24.2101	4.80279	1566.26	611.049	64.6945	1	0	0.140929
Mtr.40263.1.S1_at	TC106906 /FEA=mRNA /DEF=similar to UP|Q05680 (Q05680) Auxin-responsive GH3 product, partial (95%)	TC106906		290.235	265.953	208.232	1503.38	2072.21	1216.36		P	P	P	P	P	P		254.807	42.1227	1597.31	435.587	6.26873	1	0	0.116126
Mtr.40285.1.S1_at	TC106954 /FEA=mRNA /DEF=similar to UP|PRTP_HUMAN (P10619) Lysosomal protective protein precursor (Cathepsin A) (Carboxypeptidase C) (Protective protein for beta-galactosidase) , partial (16%)	TC106954		67.8657	88.254	53.6943	1815.69	1938.75	2528.09		A	P	A	P	P	P		69.938	17.3728	2094.18	380.782	29.9433	1	0	0.0440709
Mtr.40286.1.S1_at	TC106955 /FEA=mRNA /DEF=similar to UP|Q84P92 (Q84P92) Serine carboxypepsidase (Fragment), partial (33%)	TC106955		47.3595	38.7388	33.8647	1982.35	2081.61	3052.52		A	A	P	P	P	P		39.9877	6.83353	2372.16	591.292	59.3223	1	0	0.0764925
Mtr.4046.1.S1_at	CA920607 /FEA=mRNA /DEF=	CA920607		243.319	192.256	161.392	469.67	381.324	607.734		P	P	P	P	P	P		198.989	41.3763	486.243	114.111	2.44356	1	2.63489e-33	0.163929
Mtr.40519.1.S1_s_at	TC107461 /FEA=mRNA /DEF=similar to UP|Q9MBD6 (Q9MBD6) Ntdin, partial (26%)	TC107461		229.896	254.179	237.255	1373.08	1326.06	1255.61		P	P	P	P	P	P		240.443	12.4516	1318.25	59.122	5.48258	1	0	0.02973
Mtr.40544.1.S1_at	TC107518 /FEA=mRNA /DEF=similar to UP|Q84XR7 (Q84XR7) Germin-like protein 1, partial (95%)	TC107518		14.3252	12.6928	19.501	4176.37	3739.81	4992.28		A	A	A	P	P	P		15.5063	3.55444	4302.82	635.736	277.488	1	0	0.0318085
Mtr.40562.1.S1_at	TC107554 /FEA=mRNA /DEF=weakly similar to UP|Q9FGQ3 (Q9FGQ3) Arabidopsis thaliana genomic DNA, chromosome 5, TAC clone:K6O8, partial (10%)	TC107554		256.627	281.714	317.933	752.549	703.316	604.99		P	P	P	P	P	P		285.425	30.8209	686.952	75.1279	2.40677	1	0	0.0729491
Mtr.40569.1.S1_at	TC107567 /FEA=mRNA /DEF=similar to UP|Q8LPJ3 (Q8LPJ3) Alpha-mannosidase, partial (56%)	TC107567		29.1066	23.8436	28.2466	282.547	223.441	188.705		P	A	P	P	P	P		27.0656	2.82326	231.564	47.4451	8.55565	1	0	0.093668
Mtr.40734.1.S1_at	TC107930 /FEA=mRNA /DEF=similar to UP|Q8S995 (Q8S995) Glucosyltransferase-14, partial (51%)	TC107930		128.359	145.404	145.061	1197.75	998.459	968.114		P	P	P	P	P	P		139.608	9.74347	1054.78	124.749	7.55529	1	0	0.0340301
Mtr.40866.1.S1_at	TC108215 /FEA=mRNA /DEF=weakly similar to UP|Q9LK01 (Q9LK01) Hydrolase-like protein (At3g24420), partial (68%)	TC108215		535.762	482.657	402.028	1613.1	1733.72	1930.08		P	P	P	P	P	P		473.482	67.3377	1758.96	159.992	3.71495	1	0	0.0318085
Mtr.41106.1.S1_at	TC108734 /FEA=mRNA /DEF=	TC108734		66.0555	87.2826	62.7921	223.007	176.213	248.031		P	P	P	P	P	P		72.0434	13.298	215.75	36.4544	2.99473	1	3.55756e-78	0.115797
Mtr.41459.1.S1_at	TC109434 /FEA=mRNA /DEF=weakly similar to UP|C7D9_SOYBN (O81971) Cytochrome P450 71D9 (P450 CP3) , partial (40%)	TC109434		71.29	91.7102	90.6709	376.79	327.465	332.655		P	P	P	P	P	P		84.557	11.5013	345.637	27.1042	4.08762	1	0	0.0335778
Mtr.41706.1.S1_at	TC109930 /FEA=mRNA /DEF=UP|Q9V791 (Q9V791) CG18285-PA, isoform A (Vertebrate growth-associated protein GAP-43 homolog), partial (5%)	TC109930		19.4658	19.7127	20.7135	99.3846	89.5049	156.372		A	A	A	P	P	P		19.964	0.660682	115.087	36.0933	5.76473	1	0	0.15586
Mtr.41728.1.S1_at	TC109985 /FEA=mRNA /DEF=similar to UP|Q73N45 (Q73N45) ABC transporter, ATP-binding/permease protein, partial (4%)	TC109985		34.7866	24.7796	21.8482	2114.46	1668.99	2923.62		P	A	A	P	P	P		27.1381	6.78403	2235.69	636.04	82.3819	1	0	0.0936353
Mtr.41765.1.S1_at	TC110059 /FEA=mRNA /DEF=similar to UP|R18B_SCHPO (Q8TFH1) 60S ribosomal protein L18-B, partial (94%)	TC110059		52.3076	50.4531	44.3792	1274.73	1016.62	1255.53		A	A	A	P	P	P		49.0466	4.14708	1182.29	143.795	24.1055	1	0	0.031712
Mtr.42041.1.S1_at	TC110621 /FEA=mRNA /DEF=similar to UP|Q60EC2 (Q60EC2) Unknow protein, partial (62%)	TC110621		41.837	26.3235	38.6763	408.847	411.51	474.945		A	A	A	P	P	P		35.6123	8.19809	431.767	37.4167	12.1241	1	0	0.0315003
Mtr.42072.1.S1_at	TC110699 /FEA=mRNA /DEF=similar to UP|Q9ZTB2 (Q9ZTB2) Nodulin, partial (22%)	TC110699		1090.55	608.82	477.523	3511.09	2645.48	4658.87		P	P	P	P	P	P		725.63	322.773	3605.15	1009.99	4.9683	1	7.32218e-54	0.14056
Mtr.42086.1.S1_at	TC110731 /FEA=mRNA /DEF=weakly similar to UP|Q6TGC0 (Q6TGC0) Triacylglycerol/steryl ester lipase-like protein, partial (17%)	TC110731		13.4157	19.5405	18.7203	2242.33	2198.34	853.576		A	A	A	P	P	P		17.2255	3.32477	1764.75	789.403	102.45	1	0	0.156735
Mtr.42352.1.S1_at	TC111303 /FEA=mRNA /DEF=weakly similar to UP|Q9SKW4 (Q9SKW4) F5J5.6, partial (22%)	TC111303		20.9705	18.8994	14.7283	149.263	113.524	116.927		A	A	A	P	P	P		18.1994	3.17942	126.571	19.725	6.95468	1	0	0.0835546
Mtr.42422.1.S1_at	TC111497 /FEA=mRNA /DEF=weakly similar to UP|Q9ZS31 (Q9ZS31) NL27, partial (9%)	TC111497		113.418	154.343	182.924	331.47	301.751	300.2		P	P	P	P	P	P		150.229	34.9353	311.14	17.6233	2.07111	1	0	0.101616
Mtr.4243.1.S1_at	TC110799 /FEA=mRNA /DEF=	TC110799		25.2718	31.4417	24.9009	111.842	105.364	201.836		A	A	A	P	P	P		27.2048	3.67393	139.681	53.9254	5.13442	1	0	0.182721
Mtr.4247.1.S1_at	TC111059 /FEA=mRNA /DEF=	TC111059		27.3411	32.1028	31.9084	293.718	265.867	349.411		A	A	A	P	P	P		30.4508	2.69482	302.999	42.5379	9.95045	1	0	0.0490095
Mtr.42471.1.S1_at	TC111634 /FEA=mRNA /DEF=weakly similar to UP|Q6NRX6 (Q6NRX6) MGC81129 protein, partial (25%)	TC111634		19.3512	14.8586	13.7684	93.3727	90.5495	80.2504		P	A	A	P	P	P		15.9927	2.95917	88.0575	6.90698	5.50611	1	0	0.0375933
Mtr.42483.1.S1_at	TC111655 /FEA=mRNA /DEF=similar to UP|H2B2_ASHGO (Q8J1F8) Histone 2B.2, partial (93%)	TC111655		39.95	27.5442	42.9886	2973.75	2858.13	2526.46		A	A	A	P	P	P		36.8276	8.18196	2786.11	232.176	75.6528	1	0	0.0297663
Mtr.42494.1.S1_at	TC111688 /FEA=mRNA /DEF=weakly similar to UP|Q870Q0 (Q870Q0) Related to p24 protein, involved in membrane trafficking, partial (45%)	TC111688		11.8853	15.5334	13.8176	541.379	502.143	527.787		A	A	A	P	P	P		13.7454	1.82509	523.77	19.924	38.105	1	0	0.0290403
Mtr.42500.1.S1_at	TC111696 /FEA=mRNA /DEF=similar to UP|G2OX_PHACN (Q9XG83) Gibberellin 2-beta-dioxygenase (Gibberellin 2-beta-hydroxylase) (Gibberellin 2-oxidase) (GA 2-oxidase) , partial (49%)	TC111696		175.695	131.684	149.687	386.975	314.284	502.052		P	P	P	P	P	P		152.355	22.1267	401.103	94.6779	2.63268	1	1.91049e-84	0.155774
Mtr.42508.1.S1_at	TC111713 /FEA=mRNA /DEF=similar to UP|CALB_NEUCR (P87072) Calcineurin B subunit (Protein phosphatase 2B regulatory subunit) (Calcineurin regulatory subunit), partial (90%)	TC111713		37.0078	37.3787	25.4119	379.627	393.161	386.837		A	A	P	P	P	P		33.2661	6.80449	386.541	6.77186	11.6197	1	0	0.0281467
Mtr.42515.1.S1_at	TC111725 /FEA=mRNA /DEF=similar to UP|Q8S999 (Q8S999) Glucosyltransferase-10, partial (26%)	TC111725		19.712	19.3412	16.982	164.954	156.801	182.112		A	A	A	P	P	P		18.6784	1.48077	167.956	12.92	8.99198	1	0	0.0318085
Mtr.42519.1.S1_at	TC111735 /FEA=mRNA /DEF=similar to UP|Q94KL7 (Q94KL7) Stem secoisolariciresinol dehydrogenase (Fragment), partial (23%)	TC111735		859.039	924.039	807.81	2285.87	2534.68	2788.54		P	P	P	P	P	P		863.629	58.2499	2536.36	251.338	2.93686	1	0	0.0345907
Mtr.42709.1.S1_at	TC112215 /FEA=mRNA /DEF=weakly similar to UP|Q6VAB3 (Q6VAB3) UDP-glycosyltransferase 85A8, partial (30%)	TC112215		85.5946	76.3813	88.6975	183.721	219.411	227.584		P	P	P	P	P	P		83.5578	6.40574	210.239	23.3256	2.51609	1	0	0.0818633
Mtr.42806.1.S1_at	TC112448 /FEA=mRNA /DEF=similar to UP|RL35_HUMAN (P42766) 60S ribosomal protein L35, partial (89%)	TC112448		60.2104	38.8302	32.3923	811.849	735.579	1093.35		P	A	P	P	P	P		43.811	14.5626	880.26	188.442	20.0922	1	0	0.0716394
Mtr.4282.1.S1_at	AA660543 /FEA=mRNA /DEF=homologue to UP|Q6YNK0 (Q6YNK0) HAP3-like transcriptional-activator, partial (34%)	AA660543		40.4471	25.9561	41.2189	357.743	240.676	493.424		P	P	P	P	P	P		35.874	8.59785	363.948	126.489	10.1452	1	0	0.154487
Mtr.42828.1.S1_at	TC112496 /FEA=mRNA /DEF=	TC112496		1060.62	1000.33	1235.16	3396.74	3149.85	3703.3		P	P	P	P	P	P		1098.71	121.958	3416.63	277.26	3.10969	1	0	0.0318085
Mtr.42831.1.S1_at	TC112506 /FEA=mRNA /DEF=homologue to PIR|C49993|C49993 ADP-ribosylation factor - fungus (Filobasidium floriforme) {Filobasidiella neoformans;} , partial (63%)	TC112506		13.9935	20.0722	19.7577	497.355	393.4	500.282		A	A	A	P	P	P		17.9411	3.42236	463.679	60.8811	25.8445	1	0	0.0357496
Mtr.42876.1.S1_at	TC94004 /FEA=mRNA /DEF=homologue to UP|Q9M7D9 (Q9M7D9) Pathogenesis-related protein 4A, partial (97%)	TC94004		56.9511	40.3907	55.004	454.304	329.019	640.372		P	A	P	P	P	P		50.7819	9.05162	474.565	156.662	9.34515	1	0	0.14898
Mtr.42981.1.S1_s_at	TC94249 /FEA=mRNA /DEF=homologue to PDB|1EKJ_A|8569250|1EKJ_A Chain A, The X-Ray Crystallographic Structure Of Beta Carbonic Anhydrase From The C3 Dicot Pisum Sativum. {Pisum sativum;} , partial (75%)	TC94249		30.8288	31.5888	30.2149	162.628	156.423	255.035		A	A	A	P	P	P		30.8775	0.688246	191.362	55.2295	6.19746	1	0	0.140003
Mtr.42982.1.S1_s_at	TC94250 /FEA=mRNA /DEF=homologue to UP|CAHC_PEA (P17067) Carbonic anhydrase, chloroplast precursor (Carbonate dehydratase) , partial (42%)	TC94250		16.7277	19.2591	18.1756	35.2036	43.8428	40.5566		A	A	A	P	P	P		18.0542	1.27005	39.8676	4.36061	2.20822	1	0	0.105906
Mtr.43044.1.S1_at	TC94414 /FEA=mRNA /DEF=homologue to UP|GAPN_PEA (P81406) NADP-dependent glyceraldehyde-3-phosphate dehydrogenase (Non-phosphorylating glyceraldehyde 3-phosphate dehydrogenase) (Glyceraldehyde-3-phosphate dehydrogenase [NADP+]) (Triosephosphate dehydrogenase) , complete	TC94414		21.2422	17.829	21.3039	475.039	425.872	494.412		P	M	P	P	P	P		20.125	1.98861	465.108	35.3329	23.1109	1	0	0.0310961
Mtr.43062.1.S1_at	TC94453 /FEA=mRNA /DEF=UP|Q8GSG4 (Q8GSG4) Phosphate transporter PT4, complete	TC94453		32.8933	39.1496	22.5492	5158.9	4464.2	5341.57		A	A	P	P	P	P		31.5307	8.38364	4988.22	462.919	158.202	1	0	0.0297832
Mtr.43470.1.S1_at	TC95400 /FEA=mRNA /DEF=UP|Q9M4N4 (Q9M4N4) H+-ATPase , complete	TC95400		38.3806	34.9602	32.0061	2314.09	1487.51	2674.97		A	P	A	P	P	P		35.1156	3.19009	2158.86	608.759	61.4786	1	0	0.0931549
Mtr.43585.1.S1_at	TC95651 /FEA=mRNA /DEF=UP|Q8L692 (Q8L692) 1-deoxy-D-xylulose 5-phosphate synthase 2 precursor, complete	TC95651		728.373	766.886	771.872	2296.35	1923.54	1973.38		P	P	P	P	P	P		755.71	23.8057	2064.42	202.394	2.73176	1	0	0.0340301
Mtr.43715.1.S1_at	TC95905 /FEA=mRNA /DEF=	TC95905		139.039	113.684	132.716	409.433	362.698	388.372		P	P	P	P	P	P		128.48	13.1976	386.835	23.4055	3.01086	1	0	0.0323097
Mtr.4378.1.S1_at	AJ499655 /FEA=mRNA /DEF=homologue to UP|EF1A_ABSGL (P28295) Elongation factor 1-alpha (EF-1-alpha), partial (19%)	AJ499655		20.553	35.6826	26.3947	5714.71	5780.37	6496.15		A	A	A	P	P	P		27.5434	7.62991	5997.08	433.459	217.732	1	0	0.0293195
Mtr.43786.1.S1_at	TC96056 /FEA=mRNA /DEF=similar to UP|Q6F6A4 (Q6F6A4) Cysteine protease, partial (67%)	TC96056		21.7385	21.5666	26.1667	3126.57	2900.96	982.634		A	A	A	P	P	P		23.1573	2.60764	2336.72	1178.09	100.907	1	0	0.179278
Mtr.43787.1.S1_at	TC96057 /FEA=mRNA /DEF=similar to UP|Q38706 (Q38706) Cysteine proteinase, partial (42%)	TC96057		24.3944	17.6884	19.0867	1652.98	1953.39	519.162		P	A	A	P	P	P		20.3898	3.53782	1375.18	756.396	67.4443	1	0	0.196078
Mtr.4380.1.S1_at	AJ500185 /FEA=mRNA /DEF=	AJ500185		12.6329	14.2604	14.1266	405.422	426.596	766.912		A	A	A	P	P	P		13.6733	0.903494	532.977	202.87	38.9794	1	0	0.154487
Mtr.43814.1.S1_s_at	TC96102 /FEA=mRNA /DEF=similar to UP|Q5SQY3 (Q5SQY3) Odd Oz/ten-m homolog 2 (Drosophila) (Fragment), partial (3%)	TC96102		57.1513	47.2376	33.2195	547.372	498.205	1303.14		P	A	A	P	P	P		45.8695	12.0244	782.906	451.207	17.0681	1	0	0.223233
Mtr.4383.1.S1_at	AJ500713 /FEA=mRNA /DEF=homologue to UP|C7C4_MAIZE (Q43257) Cytochrome P450 71C4 (EC 1.14.-.- EC 1.14.-.-), partial (3%)	AJ500713		18.0019	18.8142	19.9642	44.2765	39.629	38.3288		P	P	P	P	P	P		18.9268	0.985984	40.7448	3.12691	2.15276	1	0	0.0757005
Mtr.43947.1.S1_at	TC96376 /FEA=mRNA /DEF=homologue to UP|O23112 (O23112) AP2 domain containing protein RAP2.11 (Fragment), partial (27%)	TC96376		1447.04	1109.06	943.032	2784.09	2474.77	3554.94		P	P	P	P	P	P		1166.38	256.843	2937.93	556.273	2.51886	1	6.75651e-33	0.119699
Mtr.44070.1.S1_at	TC96634 /FEA=mRNA /DEF=weakly similar to UP|Q9LSJ2 (Q9LSJ2) Multidrug resistance p-glycoprotein; ABC transporter-like protein, partial (13%)	TC96634		49.4718	68.6925	39.2759	1606.6	1530.78	1785.81		P	A	P	P	P	P		52.4801	14.9373	1641.06	130.959	31.2702	1	0	0.0299574
Mtr.44131.1.S1_at	TC96757 /FEA=mRNA /DEF=similar to UP|Q8L7W2 (Q8L7W2) AT5g47240/MQL5_10, partial (30%)	TC96757		49.5408	47.0407	64.835	249.752	202.116	203.556		P	P	P	P	P	P		53.8055	9.63326	218.475	27.0965	4.06045	1	0	0.0615808
Mtr.4414.1.S1_at	AJ501907 /FEA=mRNA /DEF=weakly similar to UP|O65406 (O65406) Serine/threonine protein kinase (Serine/threonine kinase-like protein), partial (8%)	AJ501907		332.337	331.407	297.772	637.271	649.596	1071.14		P	P	P	P	P	P		320.505	19.693	786.002	247.013	2.45238	1	0	0.199044
Mtr.4423.1.S1_at	AJ502547 /FEA=mRNA /DEF=weakly similar to UP|Q9XED4 (Q9XED4) Receptor-like protein kinase homolog RK20-1, partial (12%)	AJ502547		63.4773	54.012	45.696	98.2122	94.9894	147.635		P	P	P	P	P	P		54.3951	8.89686	113.612	29.5087	2.08865	1	9.48519e-31	0.19671
Mtr.44300.1.S1_at	TC97086 /FEA=mRNA /DEF=similar to UP|Q9ZR88 (Q9ZR88) Bifunctional nuclease (Fragment), partial (93%)	TC97086		63.536	47.9355	58.8027	158.449	135.865	110.486		P	P	P	P	P	P		56.7581	7.99873	134.933	23.995	2.37734	1	2.79501e-64	0.139138
Mtr.44301.1.S1_s_at	TC97087 /FEA=mRNA /DEF=similar to UP|Q9ZR88 (Q9ZR88) Bifunctional nuclease (Fragment), partial (85%)	TC97087		81.3531	57.6173	66.3527	193.628	131.5	127.314		P	P	P	P	P	P		68.441	12.0049	150.814	37.1372	2.20356	1	1.42337e-32	0.182943
Mtr.44330.1.S1_at	TC97148 /FEA=mRNA /DEF=	TC97148		44.1383	32.1155	33.7081	83.4162	78.4077	116.882		P	P	P	P	P	P		36.654	6.53038	92.9019	20.9177	2.53457	1	2.4953e-50	0.158456
Mtr.44578.1.S1_at	TC97642 /FEA=mRNA /DEF=similar to UP|Q40206 (Q40206) RAB1X, partial (91%)	TC97642		179.356	146.69	121.205	366.326	399.118	749.482		P	P	P	P	P	P		149.084	29.149	504.975	212.383	3.3872	1	2.92127e-99	0.222592
Mtr.44791.1.S1_at	TC98101 /FEA=mRNA /DEF=weakly similar to UP|RLA2_FUSCU (Q8TFM9) 60S acidic ribosomal protein P2 (Minor allergen Fus c 1), partial (88%)	TC98101		35.7947	46.9343	33.1097	242.339	217.104	324.747		A	A	A	P	A	P		38.6129	7.33052	261.397	56.2955	6.76967	1	0	0.106723
Mtr.44810.1.S1_at	TC98138 /FEA=mRNA /DEF=similar to UP|Q6Y1E6 (Q6Y1E6) Cysteine protease 8, partial (59%)	TC98138		18.2344	18.9866	18.7591	989.757	1122.45	346.314		A	A	A	P	P	P		18.66	0.385774	819.507	415.133	43.9177	1	0	0.192669
Mtr.45021.1.S1_at	TC98622 /FEA=mRNA /DEF=similar to UP|Q9Y267 (Q9Y267) Organic-cation transporter like 4, partial (3%)	TC98622		234.039	230.172	178.077	574.872	633.929	402.872		P	P	P	P	P	P		214.096	31.2534	537.224	120.041	2.50927	1	1.0275e-71	0.153812
Mtr.45022.1.S1_at	TC98623 /FEA=mRNA /DEF=weakly similar to UP|R26B_ARATH (Q9FJX2) 60S ribosomal protein L26B, partial (83%)	TC98623		47.0483	48.3242	53.1277	1012.92	963.677	1214.34		A	A	A	P	A	P		49.5001	3.20577	1063.64	132.806	21.4877	1	0	0.0324595
Mtr.45027.1.S1_at	TC98630 /FEA=mRNA /DEF=	TC98630		33.9758	42.6554	34.5308	205.86	234.71	268.108		P	A	P	P	P	P		37.054	4.85891	236.226	31.1517	6.37518	1	0	0.0489657
Mtr.45051.1.S1_at	TC98675 /FEA=mRNA /DEF=	TC98675		258.051	255.352	208.044	784.019	907.126	1030.37		P	P	P	P	P	P		240.482	28.1248	907.172	123.176	3.7723	1	0	0.0539714
Mtr.45157.1.S1_at	TC98942 /FEA=mRNA /DEF=	TC98942		14.8209	12.3579	15.1272	50.021	38.1924	52.4575		A	A	A	P	P	P		14.102	1.5182	46.8903	7.63052	3.32509	1	3.26283e-306	0.115637
Mtr.45158.1.S1_at	TC98945 /FEA=mRNA /DEF=homologue to emb|X58725.1|GI18SRRNA G.intraradices 18S rRNA gene, partial (23%)	TC98945		34.2592	16.4453	16.0849	1292.29	952.007	1017.08		A	P	A	P	P	P		22.2631	10.3904	1087.13	180.634	48.8308	1	0	0.0386147
Mtr.45162.1.S1_at	TC98950 /FEA=mRNA /DEF=weakly similar to GB|AAM91482.1|22137274|AY133652 At3g08040/T8G24.8 {Arabidopsis thaliana;} , partial (30%)	TC98950		401.857	957.18	970.093	2004.21	1818.45	2931.87		P	P	P	P	P	P		776.377	324.408	2251.51	596.488	2.90002	1	3.38293e-15	0.163929
Mtr.45346.1.S1_at	TC99442 /FEA=mRNA /DEF=homologue to emb|Z19578.1|SP18RRNAA S.pombe gene encoding 18S, 5.8S, and 28S ribosomal RNA, partial (3%)	TC99442		14.0485	14.9833	14.4188	1369.14	1015.02	1413.77		A	A	A	P	P	P		14.4835	0.470752	1265.98	218.478	87.408	1	0	0.037667
Mtr.45405.1.S1_at	TC99568 /FEA=mRNA /DEF=similar to UP|O80688 (O80688) F8K4.1 protein, partial (46%)	TC99568		33.0184	39.8422	41.4145	255.233	261.705	340.891		A	P	A	P	P	P		38.0917	4.46335	285.943	47.6962	7.50671	1	0	0.0723418
Mtr.45502.1.S1_at	TC99790 /FEA=mRNA /DEF=similar to UP|NUIM_NEUCR (Q12644) NADH-ubiquinone oxidoreductase 23 kDa subunit, mitochondrial precursor (Complex I-23KD) (CI-23KD) , partial (68%)	TC99790		26.9765	26.4343	43.0467	113.673	72.0702	84.4287		A	A	A	P	P	P		32.1525	9.43854	90.0572	21.3647	2.80094	1	2.25642e-26	0.162867
Mtr.45518.1.S1_at	TC99823 /FEA=mRNA /DEF=homologue to GB|CAC14794.1|11121219|MAL249813 histone H3 {Mortierella alpina;} , complete	TC99823		29.3197	30.3813	21.7394	1042.47	985.747	1021.44		A	A	A	P	P	P		27.1468	4.71291	1016.55	28.6767	37.4465	1	0	0.0271043
Mtr.45578.1.S1_at	TC99965 /FEA=mRNA /DEF=weakly similar to UP|Q9FG33 (Q9FG33) Lectin-like protein kinase, partial (9%)	TC99965		130.377	74.3708	74.9165	349.593	347.315	493.769		P	P	P	P	P	P		93.2215	32.1788	396.892	83.9054	4.25752	1	4.69682e-60	0.124732
Mtr.45594.1.S1_s_at	TC100443 /FEA=mRNA /DEF=homologue to UP|Q6Y1E6 (Q6Y1E6) Cysteine protease 8, partial (55%)	TC100443		19.0024	18.6706	18.9885	4642.53	5055.66	1534.34		A	A	A	P	P	P		18.8871	0.18767	3744.18	1924.89	198.239	1	0	0.189345
Mtr.45646.1.S1_at	IMGAG|1120.m00011 /FEA=mRNA /DEF=Protein kinase; Serine/threonine protein kinase, active site; Legume lectin, beta domain; Legume lectin, alpha; Protein kinase-like; Concanavalin A-like lectin/glucanase; Tyrosine protein kinase AC146709.11.111 61495 63543 mth2-90m14 01/13/05	IMGAG|1120.m00011		188.563	238.875	195.06	603.874	578.88	583.087		P	P	P	P	P	P		207.499	27.3654	588.613	13.3823	2.8367	1	0	0.0310961
Mtr.45648.1.S1_at	IMGAG|1120.m00013 /FEA=mRNA /DEF=Legume lectin, alpha; Legume lectin, beta domain; Concanavalin A-like lectin/glucanase; TonB box, N-terminal AC146709.11.131 71140 70340 mth2-90m14 01/13/05	IMGAG|1120.m00013		20.6438	18.864	20.28	1830.49	1872.51	2927.22		A	A	A	P	P	P		19.9293	0.940311	2210.07	621.42	110.896	1	0	0.0920153
Mtr.45750.1.S1_at	IMGAG|860.m00014 /FEA=mRNA /DEF=Peptidase C1A, papain; Peptidase M14, carboxypeptidase A; Peptidase, eukaryotic cysteine peptidase active site AC135231.23.131 81966 83104 mth2-28m10 01/13/05	IMGAG|860.m00014		37.815	67.765	45.7052	4951.39	5283.65	1376.36		A	A	A	P	P	P		50.4284	15.5236	3870.47	2166.34	76.7517	1	0	0.201319
Mtr.45759.1.S1_at	IMGAG|1123.m00026 /FEA=mRNA /DEF=Neutral/alkaline nonlysosomal ceramidase AC146743.11.261 103557 107084 mth2-12k22 01/13/05	IMGAG|1123.m00026		29.0266	28.2122	27.762	1160.05	906.311	1042.7		A	A	P	P	P	P		28.3336	0.640996	1036.36	126.989	36.5769	1	0	0.0323097
Mtr.45869.1.S1_at	IMGAG|1010.m00005 /FEA=mRNA /DEF=Zn-finger, FYVE type; Zn-finger, RING; FYVE/PHD zinc finger AC141923.27.41 28946 26685 mth2-7f19 01/13/05	IMGAG|1010.m00005		62.9897	35.7691	23.5759	1090.45	918.205	2147.08		P	P	A	P	P	P		40.7782	20.1787	1385.25	665.368	33.9702	1	0	0.178144
Mtr.45893.1.S1_at	IMGAG|1010.m00015 /FEA=mRNA /DEF=hypothetical protein AC141923.27.141 86326 87645 mth2-7f19 01/13/05	IMGAG|1010.m00015		14.0826	17.1184	14.1073	3749.46	3467.98	4210.81		A	A	A	P	P	P		15.1027	1.74563	3809.42	375.027	252.234	1	0	0.0308388
Mtr.45966.1.S1_at	IMGAG|1132.m00016 /FEA=mRNA /DEF=Ribosomal protein S2; Squalene/phytoene synthase; Terpenoid synthase AC146760.13.151 95657 97860 mth2-174d3 01/13/05	IMGAG|1132.m00016		522.909	647.594	627.205	3693.71	2873.45	3157.12		P	P	P	P	P	P		599.236	66.8828	3241.43	416.574	5.40926	1	0	0.0347319
Mtr.46057.1.S1_at	IMGAG|924.m00012 /FEA=mRNA /DEF=TGF-beta receptor, type I/II extracellular region AC137837.3.121 58916 55372 mth2-30e7 01/13/05	IMGAG|924.m00012		36.5365	31.4621	31.1019	175.904	185.716	284.389		A	A	A	P	P	P		33.0335	3.03907	215.336	60.0021	6.51872	1	0	0.13527
Mtr.46299.1.S1_at	IMGAG|1017.m00010 /FEA=mRNA /DEF=Zn-finger, RING; RINGv AC142526.5.101 60268 58155 mth2-34h20 01/13/05	IMGAG|1017.m00010		14.1586	13.1031	14.2958	26.8167	22.3277	34.9648		A	A	A	P	P	P		13.8525	0.652596	28.0364	6.40625	2.02392	1	0	0.186725
Mtr.46362.1.S1_at	IMGAG|926.m00034 /FEA=mRNA /DEF=Pathogenesis-related transcriptional factor and ERF AC137994.19.331 104033 106147 mth2-23f15 01/13/05	IMGAG|926.m00034		13.3446	13.481	14.5495	253.372	190.024	186.372		A	A	A	P	P	P		13.7917	0.659814	209.923	37.6724	15.2209	1	0	0.0672182
Mtr.46484.1.S1_at	1762.m00033 /FEA=mRNA /DEF=AC152407.12 22360 24669 mth2-77l23 weakly similar to TIGR_Ath1|At3g20190-GOpep .1 68410.m02314 leucine-rich repeat transmembrane protein kinase, putative, partial (92%)	1762.m00033		22.712	16.4051	23.1507	113.205	91.4305	142.936		A	A	A	P	P	P		20.7559	3.77429	115.857	25.8548	5.58187	1	0	0.124732
Mtr.46524.1.S1_at	1757.m00025 /FEA=mRNA /DEF=AC152057.10 24113 31646 mth2-25a12 weakly similar to UP|Q8H7L0 (Q8H7L0) Hypothetical protein OSJNBb0076N15.14	1757.m00025		70.717	53.3471	56.0108	2874.18	2538.72	3152.4		P	P	P	P	P	P		60.025	9.35489	2855.1	307.288	47.5652	1	0	0.0308388
Mtr.46839.1.S1_at	1723.m00046 /FEA=mRNA /DEF=AC149582.8 58452 60713 mth2-129l3 weakly similar to GB|AAF37192.1|7140936|AF182039 ammonium transporter {Arabidopsis thaliana;}, partial (50%)	1723.m00046		55.5481	79.8591	51.3077	266.17	260.371	365.807		A	A	A	P	P	P		62.2383	15.4067	297.449	59.2704	4.7792	1	4.40154e-154	0.110385
Mtr.47022.1.S1_s_at	1705.m00036 /FEA=mRNA /DEF=AC148359.19 17939 18394 mth2-22k11 weakly similar to TAIR|gene:2181071-GOpep .1 68412.m00083 expressed protein wound-inducible protein wun1 protein - Solanum	1705.m00036		658.802	1449.58	1609.12	5755.04	4489.11	7263.87		P	P	P	P	P	P		1239.17	508.902	5836.01	1389.15	4.70962	1	3.5725e-55	0.131076
Mtr.47098.1.S1_at	1699.m00029 /FEA=mRNA /DEF=AC147517.15 42398 39165 mth2-49o4 weakly similar to UP|Q8VZK3 (Q8VZK3) Putative peptide transporter protein	1699.m00029		402.793	358.56	245.401	1022.52	1039.69	946.039		P	P	P	P	P	P		335.585	81.172	1002.75	49.8582	2.98807	1	0	0.0357496
Mtr.47198.1.S1_s_at	1691.m00028 /FEA=mRNA /DEF=AC147000.26 277 2099 mth2-124a16	1691.m00028		150.222	114.884	123.606	404.408	449.769	377.677		P	P	P	P	P	P		129.571	18.4087	410.618	36.4454	3.16906	1	0	0.043491
Mtr.47463.1.S1_at	1664.m00024 /FEA=mRNA /DEF=AC145218.18 22283 23659 mth2-34l18 weakly similar to UP|Q6AUW2 (Q6AUW2) Hypothetical protein OJ1057_B02.15 (Hypothetical protein OSJNBa0017K09.1)	1664.m00024		87.7979	85.2352	87.8558	515.586	575.501	479.156		P	P	P	P	P	P		86.963	1.49657	523.414	48.6476	6.01882	1	0	0.0321863
Mtr.47491.1.S1_s_at	1660.m00068 /FEA=mRNA /DEF=AC145061.22 112862 114765 mth2-6a18 weakly similar to UP|C7DA_SOYBN (O48923) Cytochrome P450 71D10 (EC 1.14.-.-)	1660.m00068		564.2	722.059	656.399	2008.6	1967.62	1961.09		P	P	P	P	P	P		647.553	79.3003	1979.1	25.7503	3.05628	1	0	0.0295683
Mtr.47494.1.S1_at	1660.m00059 /FEA=mRNA /DEF=AC145061.22 85656 87429 mth2-6a18 similar to UP|C7DB_LOTJA (O22307) Cytochrome P450 71D11 (EC 1.14.-.-) (Fragment)	1660.m00059		31.4989	28.7458	36.0754	376.372	323.039	593.178		A	A	P	P	P	P		32.1067	3.70242	430.863	143.076	13.4197	1	0	0.143911
Mtr.4756.1.S1_at	AL381307 /FEA=mRNA /DEF=similar to UP|RS4_YARLI (O59950) 40S ribosomal protein S4 (S7), partial (33%)	AL381307		18.9646	21.6	23.1701	1729.59	1799.39	2033.52		A	P	P	P	P	P		21.2449	2.12512	1854.16	159.202	87.2758	1	0	0.0308388
Mtr.4759.1.S1_at	AL381435 /FEA=mRNA /DEF=	AL381435		14.6423	13.8569	13.291	57.6289	37.1342	35.7394		P	A	A	P	P	P		13.9301	0.678653	43.5008	12.2551	3.1228	1	0	0.171796
Mtr.4760.1.S1_at	AL381604 /FEA=mRNA /DEF=similar to UP|Q43071 (Q43071) Cytochrome P-450, partial (4%)	AL381604		11.3944	11.5784	11.7013	41.7342	20.4462	41.4514		A	A	A	P	P	P		11.558	0.154462	34.544	12.2098	2.98875	1	0	0.202565
Mtr.4765.1.S1_s_at	AL381665 /FEA=mRNA /DEF=similar to GB|AAC15852.1|190376|HUMPROATPA proton ATPase accessory subunit {Homo sapiens;} , partial (73%)	AL381665		21.6722	22.6072	16.619	77.8911	68.124	73.7732		A	A	A	P	P	P		20.2995	3.22149	73.2628	4.90353	3.6091	1	0	0.0428607
Mtr.4771.1.S1_at	AL382013 /FEA=mRNA /DEF=	AL382013		19.7644	43.7563	42.9985	1800.99	1569.19	1612.75		A	P	A	P	P	P		35.5064	13.6382	1660.97	123.198	46.7796	1	0	0.0298294
Mtr.4778.1.S1_at	AL382458 /FEA=mRNA /DEF=similar to UP|Q9SMI5 (Q9SMI5) 60S ribosomal protein L6 (YL 16 like), partial (40%)	AL382458		10.7331	12.8993	11.3172	933.705	972.43	1196.21		A	P	A	P	P	P		11.6498	1.12075	1034.11	141.705	88.7663	1	0	0.0335778
Mtr.4781.1.S1_at	AL382556 /FEA=mRNA /DEF=homologue to UP|Q6EEV2 (Q6EEV2) Calmodulin, partial (50%)	AL382556		15.2826	22.8596	19.0282	1837.9	1657.49	1987.14		A	A	A	P	P	P		19.0568	3.78856	1827.51	165.071	95.8983	1	0	0.0308388
Mtr.4782.1.S1_at	AL382570 /FEA=mRNA /DEF=similar to UP|Q8GU79 (Q8GU79) MDR-like ABC transporter, partial (11%)	AL382570		300.109	456.795	322.639	746.901	648.723	826.393		P	P	P	P	P	P		359.847	84.7111	740.672	88.9987	2.0583	1	6.88573e-15	0.131823
Mtr.4784.1.S1_at	AL382757 /FEA=mRNA /DEF=	AL382757		25.0375	19.9623	28.9526	729.008	635.501	734.872		P	A	P	P	P	P		24.6508	4.50761	699.793	55.7563	28.3883	1	0	0.0310961
Mtr.4785.1.S1_s_at	AL382776 /FEA=mRNA /DEF=weakly similar to UP|Q6JVN1 (Q6JVN1) Germin-like protein 3 (Fragment), partial (48%)	AL382776		56.2163	37.5533	49.131	1361.01	1225.2	1488.4		P	P	P	P	P	P		47.6335	9.4212	1358.21	131.621	28.5136	1	0	0.0308388
Mtr.4791.1.S1_at	AL383297 /FEA=mRNA /DEF=similar to UP|Q6FL46 (Q6FL46) Candida glabrata strain CBS138 chromosome L complete sequence, partial (30%)	AL383297		12.6905	12.1586	14.5582	239.872	218.031	261.872		A	A	P	P	P	A		13.1358	1.26025	239.925	21.9206	18.265	1	0	0.0318085
Mtr.4795.1.S1_at	AL383672 /FEA=mRNA /DEF=homologue to UP|Q96VP9 (Q96VP9) Probable acyl-CoA dehydrogenase, partial (11%)	AL383672		17.4719	14.4656	14.2707	105.022	96.7068	134.636		P	A	A	P	P	P		15.4028	1.7946	112.122	19.9363	7.27933	1	0	0.0959771
Mtr.4797.1.S1_s_at	AL383715 /FEA=mRNA /DEF=similar to UP|Q9SGU7 (Q9SGU7) F1N19.25 (At1g64680), partial (10%)	AL383715		1823.08	1861.75	1587.37	4073.47	3527.91	4466.41		P	P	P	P	P	P		1757.4	148.512	4022.6	471.314	2.28895	1	0	0.0560604
Mtr.47977.1.S1_at	1609.m00041 /FEA=mRNA /DEF=AC135463.23 67372 65579 mth2-11e1 weakly similar to UP|O81120 (O81120) Nodule-specific protein Nlj70	1609.m00041		133.486	105.444	99.8754	282.559	366.732	284.199		P	P	P	P	P	P		112.935	18.0142	311.163	48.1312	2.75524	1	5.47906e-81	0.108609
Mtr.4805.1.S1_at	AL384299 /FEA=mRNA /DEF=PIR|D88753|D88753 protein his-11 [imported] - Caenorhabditis elegans {Caenorhabditis elegans;} , partial (27%)	AL384299		24.0742	14.6304	19.0621	1291.95	1140.45	1114.09		A	A	A	P	P	P		19.2556	4.72487	1182.16	95.9844	61.3933	1	0	0.0304923
Mtr.48055.1.S1_at	1600.m00086 /FEA=mRNA /DEF=AC134521.36 127617 133408 mth2-31k24 weakly similar to TIGR_Ath1|At1g47330-GOpep .1 68408.m04801 expressed protein contains Pfam profile PF01595: Domain of, partial (54%)	1600.m00086		20.6831	20.7715	16.7468	137.474	105.294	274.867		A	A	A	P	P	P		19.4005	2.29855	172.545	90.0624	8.89384	1	0	0.21288
Mtr.4807.1.S1_at	AL384427 /FEA=mRNA /DEF=similar to UP|PSA2_NEUCR (Q8X077) Probable proteasome subunit alpha type 2 , partial (60%)	AL384427		12.8215	20.9589	14.4559	76.7149	53.3197	70.4624		A	P	A	P	P	P		16.0788	4.30456	66.8323	12.1127	4.15656	1	1.06963e-92	0.117132
Mtr.48070.1.S1_at	1600.m00049 /FEA=mRNA /DEF=AC134521.36 13830 14366 mth2-31k24 weakly similar to UP|Q84TK8 (Q84TK8) Hypothetical protein	1600.m00049		347.184	413.204	458.552	1286.65	1354.44	1008.65		P	P	P	P	P	P		406.313	56.0026	1216.58	183.236	2.9942	1	1.35681e-138	0.0796292
Mtr.4813.1.S1_at	AL384957 /FEA=mRNA /DEF=homologue to UP|Q6AZM9 (Q6AZM9) Eft-2-prov protein, partial (2%)	AL384957		8.71743	11.0257	11.3994	179.974	144.111	228.705		P	A	A	P	P	P		10.3809	1.45264	184.264	42.4598	17.7503	1	0	0.100987
Mtr.4817.1.S1_at	AL385054 /FEA=mRNA /DEF=weakly similar to UP|Q6BW48 (Q6BW48) Debaryomyces hansenii chromosome B of strain CBS767 of Debaryomyces hansenii, partial (35%)	AL385054		26.1129	19.9986	21.6153	622.377	613.002	872.485		A	A	A	P	P	P		22.5756	3.16821	702.621	147.181	31.123	1	0	0.0657707
Mtr.4821.1.S1_at	AL385250 /FEA=mRNA /DEF=weakly similar to UP|TAL1_SCHPO (O42700) Transaldolase , partial (44%)	AL385250		12.5263	13.5211	13.2933	394.982	347.082	327.539		A	A	A	P	P	P		13.1135	0.521166	356.534	34.7013	27.1882	1	0	0.0323097
Mtr.4823.1.S1_at	AL385333 /FEA=mRNA /DEF=	AL385333		18.0133	14.749	16.2833	495.886	433.825	687.028		P	A	A	P	P	P		16.3485	1.63314	538.913	131.971	32.964	1	0	0.0947208
Mtr.4828.1.S1_at	AL385519 /FEA=mRNA /DEF=weakly similar to UP|Q8W158 (Q8W158) Anther-specific proline-rich protein, partial (9%)	AL385519		16.7309	17.3323	19.8548	699.965	669.054	736.908		A	A	A	P	P	P		17.9727	1.65748	701.976	33.9719	39.058	1	0	0.0294759
Mtr.4830.1.S1_at	AL385573 /FEA=mRNA /DEF=homologue to UP|Q9HET4 (Q9HET4) Secretion related GTPase, (SrgA), partial (61%)	AL385573		43.0479	33.7697	25.0705	803.007	788.525	884.967		A	A	P	P	P	P		33.9627	8.99026	825.5	52.0067	24.3061	1	0	0.0308388
Mtr.4837.1.S1_at	AL386036 /FEA=mRNA /DEF=homologue to UP|Q70L62 (Q70L62) Actin (Fragment), partial (27%)	AL386036		28.1931	23.4666	19.4592	312.11	253.174	282.067		P	A	P	P	P	P		23.7063	4.37187	282.45	29.4701	11.9146	1	0	0.0335778
Mtr.4839.1.S1_at	AL386124 /FEA=mRNA /DEF=similar to PIR|T40542|T40542 ribosomal protein L19 - fission yeast (Schizosaccharomyces pombe) {Schizosaccharomyces pombe;} , partial (73%)	AL386124		15.38	15.7044	20.7977	1403.88	1254.13	1405.05		A	A	P	P	P	P		17.294	3.03859	1354.35	86.7937	78.3135	1	0	0.0296211
Mtr.4851.1.S1_at	AL386658 /FEA=mRNA /DEF=weakly similar to UP|Q7SY96 (Q7SY96) MGC64318 protein, partial (20%)	AL386658		25.796	35.4537	23.3906	381.208	366.539	448.372		A	A	A	P	P	P		28.2134	6.38459	398.706	43.6328	14.1318	1	0	0.0338606
Mtr.4854.1.S1_at	AL386874 /FEA=mRNA /DEF=weakly similar to UP|Q6DJD1 (Q6DJD1) Copa-prov protein, partial (7%)	AL386874		12.7867	14.7813	18.4612	30.3802	35.9001	43.6733		P	A	A	P	P	P		15.3431	2.87867	36.6512	6.67826	2.38878	1	1.25759e-37	0.150035
Mtr.4863.1.S1_at	AL387494 /FEA=mRNA /DEF=homologue to UP|Q7XAC2 (Q7XAC2) Peptide transporter 2 (Fragment), partial (49%)	AL387494		27.3073	37.3891	29.2839	190.611	203.734	238.355		A	A	P	P	P	P		31.3267	5.34233	210.9	24.6655	6.73227	1	0	0.0432991
Mtr.4875.1.S1_at	AL388102 /FEA=mRNA /DEF=	AL388102		25.6482	13.8519	23.8436	67.792	40.5605	43.7065		P	A	A	P	P	P		21.1146	6.35407	50.6864	14.8972	2.40054	1	7.57172e-16	0.20771
Mtr.4879.1.S1_at	AL388160 /FEA=mRNA /DEF=weakly similar to UP|Q6ED34 (Q6ED34) Methylesterase, partial (22%)	AL388160		16.9764	14.213	13.7009	102.325	72.8179	152.697		A	P	P	P	P	P		14.9634	1.76202	109.28	40.391	7.30311	1	0	0.168738
Mtr.4881.1.S1_at	AL388163 /FEA=mRNA /DEF=weakly similar to UP|Q84TF6 (Q84TF6) At1g09740, partial (14%)	AL388163		30.0498	29.1091	24.8503	71.189	69.0339	45.5437		A	A	P	P	P	P		28.0031	2.77059	61.9222	14.2251	2.21126	1	8.69754e-100	0.174508
Mtr.4883.1.S1_at	AL388327 /FEA=mRNA /DEF=similar to UP|Q6CBN4 (Q6CBN4) Yarrowia lipolytica chromosome C of strain CLIB99 of Yarrowia lipolytica, partial (28%)	AL388327		26.2393	26.102	19.7768	196.42	227.686	206.257		A	A	A	P	P	P		24.0394	3.69216	210.121	15.9873	8.7407	1	0	0.0318085
Mtr.48926.1.S1_x_at	IMGAG|864.m00013 /FEA=mRNA /DEF=Barwin-related endoglucanase AC135311.13.131 54415 53849 mth2-27l9 01/13/05	IMGAG|864.m00013		18.9429	22.5624	23.5783	2033.37	2603.87	966.039		P	M	P	P	P	P		21.6946	2.43652	1867.76	831.381	86.0935	1	0	0.156016
Mtr.48933.1.S1_at	IMGAG|1019.m00012 /FEA=mRNA /DEF=Protein of unknown function DUF567 AC143339.12.111 55156 57360 mth2-20g20 01/13/05	IMGAG|1019.m00012		11.826	12.4305	16.021	168.705	141.705	219.676		A	A	P	P	P	P		13.4258	2.26771	176.696	39.5948	13.1609	1	0	0.100987
Mtr.48947.1.S1_at	IMGAG|864.m00019 /FEA=mRNA /DEF=Barwin-related endoglucanase AC135311.13.191 68554 67994 mth2-27l9 01/13/05	IMGAG|864.m00019		24.8959	21.6274	17.1395	1428.59	1693.44	868.302		A	A	A	P	P	P		21.2209	3.89414	1330.11	421.29	62.6792	1	0	0.115077
Mtr.48947.1.S1_x_at	IMGAG|864.m00019 /FEA=mRNA /DEF=Barwin-related endoglucanase AC135311.13.191 68554 67994 mth2-27l9 01/13/05	IMGAG|864.m00019		12.8675	18.4116	21.387	1800.71	2122.37	992.57		A	A	A	P	P	P		17.5554	4.32383	1638.55	582.094	93.336	1	0	0.127546
Mtr.48957.1.S1_at	IMGAG|864.m00025 /FEA=mRNA /DEF=Barwin-related endoglucanase AC135311.13.251 91681 92250 mth2-27l9 01/13/05	IMGAG|864.m00025		19.8686	15.0773	19.0659	1748.3	1784.42	550.352		A	A	A	P	P	P		18.0039	2.56616	1361.03	702.296	75.596	1	0	0.18642
Mtr.48957.1.S1_x_at	IMGAG|864.m00025 /FEA=mRNA /DEF=Barwin-related endoglucanase AC135311.13.251 91681 92250 mth2-27l9 01/13/05	IMGAG|864.m00025		16.1614	18.1744	14.1695	1909.28	2341.77	706.613		A	A	A	P	P	P		16.1684	2.00248	1652.56	847.27	102.209	1	0	0.178855
Mtr.48962.1.S1_at	IMGAG|864.m00027 /FEA=mRNA /DEF=Barwin-related endoglucanase AC135311.13.271 98417 98983 mth2-27l9 01/13/05	IMGAG|864.m00027		14.2958	11.4945	12.0854	4736.96	5435.77	1536.54		P	A	A	P	P	P		12.6252	1.47659	3903.09	2079.06	309.15	1	0	0.193566
Mtr.48962.1.S1_x_at	IMGAG|864.m00027 /FEA=mRNA /DEF=Barwin-related endoglucanase AC135311.13.271 98417 98983 mth2-27l9 01/13/05	IMGAG|864.m00027		17.829	14.5832	16.8804	4950.73	5078.37	1451.21		P	A	A	P	P	P		16.4309	1.66896	3826.77	2058.29	232.901	1	0	0.195086
Mtr.4898.1.S1_at	AL388854 /FEA=mRNA /DEF=	AL388854		28.7612	24.04	25.6261	179.251	152.784	186.097		P	A	P	P	P	P		26.1424	2.40257	172.711	17.593	6.60654	1	0	0.036648
Mtr.49016.1.S1_at	IMGAG|742.m00017 /FEA=mRNA /DEF=Cyclin-like F-box AC122169.23.161 105719 107203 mth2-9m5 01/13/05	IMGAG|742.m00017		22.7785	44.0545	30.3129	721.705	569.446	822.867		A	A	A	P	P	P		32.382	10.7879	704.673	127.566	21.7613	1	0	0.0541973
Mtr.49044.1.S1_at	IMGAG|821.m00020 /FEA=mRNA /DEF=No apical meristem (NAM) protein AC128638.34.201 89630 91005 mth2-36h10 01/13/05	IMGAG|821.m00020		315.18	363.554	398.511	959.675	858.622	795.594		P	P	P	P	P	P		359.082	41.8451	871.297	82.7718	2.42646	1	0	0.0558704
Mtr.4910.1.S1_at	AL389155 /FEA=mRNA /DEF=weakly similar to UP|YJ41_PYRHO (O59604) Maf-like protein PH1941, partial (35%)	AL389155		22.0458	23.613	16.3225	39.8052	38.4422	47.4162		A	A	A	P	P	A		20.6604	3.8376	41.8878	4.83592	2.02744	1	9.64451e-22	0.134322
Mtr.4921.1.S1_at	AL389459 /FEA=mRNA /DEF=weakly similar to UP|RL13_SCHPO (O74175) 60S ribosomal protein L13, partial (60%)	AL389459		30.7954	29.7421	30.6103	578.538	558.749	562.128		A	A	A	P	P	P		30.3826	0.56239	566.472	10.5854	18.6446	1	0	0.0243938
Mtr.4925.1.S1_at	AL389511 /FEA=mRNA /DEF=similar to UP|Q6UTX7 (Q6UTX7) Glutamine synthetase , partial (42%)	AL389511		42.9747	23.4171	25.782	3578.21	3067.78	4304.3		A	A	A	P	P	P		30.7246	10.6745	3650.1	621.388	118.8	1	0	0.0426646
Mtr.49256.1.S1_at	IMGAG|869.m00009 /FEA=mRNA /DEF=TPR repeat AC135414.31.81 56193 44904 mth2-8n20 01/13/05	IMGAG|869.m00009		106.565	125.759	123.573	298.965	260.574	443.44		P	P	P	P	P	P		118.632	10.5076	334.327	96.4252	2.81818	1	7.04833e-277	0.172105
Mtr.4926.1.S1_at	AL389512 /FEA=mRNA /DEF=weakly similar to UP|Q7TPK7 (Q7TPK7) Ac2-048, partial (6%)	AL389512		23.6215	39.1694	31.6571	509.732	551.204	801.233		A	A	A	P	P	P		31.4827	7.77542	620.723	157.695	19.7163	1	0	0.101654
Mtr.49406.1.S1_at	IMGAG|1026.m00014 /FEA=mRNA /DEF=Multi antimicrobial extrusion protein MatE AC144375.14.141 75351 79458 mth2-11p13 01/13/05	IMGAG|1026.m00014		23.2159	17.5542	26.8031	202.933	218.752	67.7812		P	A	P	P	P	P		22.5244	4.66309	163.156	82.9744	7.2435	1	0	0.213878
Mtr.49504.1.S1_at	IMGAG|728.m00006 /FEA=mRNA /DEF=Nitrate-induced NOI AC121236.18.51 36077 37951 mth2-12m19 01/13/05	IMGAG|728.m00006		12.4664	15.1395	14.5837	309.035	272.433	435.867		A	A	A	P	P	P		14.0632	1.41054	339.112	85.7678	24.1134	1	0	0.110385
Mtr.49564.1.S1_at	IMGAG|1105.m00010 /FEA=mRNA /DEF=AMP-dependent synthetase and ligase AC146585.18.101 61048 54752 mth2-68o3 01/13/05	IMGAG|1105.m00010		18.995	18.8484	20.1768	111.321	75.9836	165.532		A	A	P	P	P	P		19.3401	0.728302	117.612	45.1045	6.08128	1	0	0.178143
Mtr.49672.1.S1_s_at	IMGAG|1201.m00044 /FEA=mRNA /DEF=glucosyltransferase-like protein AC148291.20.441 135228 136705 mth2-14n3 01/13/05	IMGAG|1201.m00044		15.357	14.2293	9.0499	115.568	100.926	215.727		A	A	A	P	P	P		12.8787	3.36345	144.074	62.484	11.187	1	0	0.18105
Mtr.49679.1.S1_at	IMGAG|1201.m00037 /FEA=mRNA /DEF=UDP-glucose glucosyltransferase AC148291.20.371 119125 120588 mth2-14n3 01/13/05	IMGAG|1201.m00037		12.6533	13.5562	12.0302	149.203	101.127	154.729		A	P	A	P	P	P		12.7466	0.767223	135.02	29.4816	10.5926	1	0	0.10605
Mtr.49716.1.S1_at	IMGAG|1097.m00010 /FEA=mRNA /DEF=putative class III chitinase AC146568.11.91 45088 44195 mth2-101o18 01/13/05	IMGAG|1097.m00010		20.754	15.2878	17.2126	1713.43	1888.53	548.278		A	A	A	P	P	P		17.7515	2.77266	1383.41	728.527	77.9323	1	0	0.189165
Mtr.49845.1.S1_at	IMGAG|1091.m00002 /FEA=mRNA /DEF=hypothetical protein AC146554.5.21 7647 6887 mth2-9l7 01/13/05	IMGAG|1091.m00002		125.521	108.593	105.205	454.053	458.666	363.13		P	P	P	P	P	P		113.107	10.884	425.283	53.8758	3.76002	1	0	0.0623398
Mtr.4987.1.S1_at	AW329566 /FEA=mRNA /DEF=weakly similar to UP|Q6VAB3 (Q6VAB3) UDP-glycosyltransferase 85A8, partial (15%)	AW329566		14.5236	12.2327	15.9091	36.0968	30.8224	37.794		P	A	P	P	P	P		14.2218	1.85669	34.9044	3.63551	2.45429	1	0	0.100987
Mtr.49882.1.S1_at	IMGAG|1088.m00025 /FEA=mRNA /DEF=probable ABC-type transport protein T23J7.110 - Arabidopsis thaliana AC146548.9.251 122303 113018 mth2-2p3 01/13/05	IMGAG|1088.m00025		24.3131	30.5109	26.8119	97.6571	100.721	111.246		A	A	A	P	P	P		27.212	3.11821	103.208	7.12768	3.79275	1	0	0.0351124
Mtr.49957.1.S1_at	IMGAG|1190.m00012 /FEA=mRNA /DEF=AT3g01400/T13O15_4, putative AC148176.11.111 69991 70941 mth2-3j15 01/13/05	IMGAG|1190.m00012		43.3657	38.5498	29.61	540.264	603.016	920.07		P	P	A	P	P	P		37.1752	6.98012	687.783	203.599	18.5012	1	0	0.119699
Mtr.50087.1.S1_at	IMGAG|985.m00015 /FEA=mRNA /DEF=At5g67620 AC140720.21.141 69750 67461 mth2-17l10 01/13/05	IMGAG|985.m00015		360.724	292.862	278.463	1103.18	1140.34	956.447		P	P	P	P	P	P		310.683	43.9307	1066.66	97.2342	3.43326	1	0	0.0357496
Mtr.50194.1.S1_at	IMGAG|979.m00005 /FEA=mRNA /DEF=TGF-beta receptor, type I/II extracellular region AC140547.18.51 15386 12473 mth2-17p16 01/13/05	IMGAG|979.m00005		25.2262	32.8587	29.8025	1630.9	1522.66	1709.12		A	A	A	P	P	P		29.2958	3.84142	1620.89	93.6298	55.3286	1	0	0.029363
Mtr.50736.1.S1_at	IMGAG|1041.m00022 /FEA=mRNA /DEF=Cytochrome P450; E-class P450, group I AC144538.22.211 125645 124806 mth2-31l21 01/13/05	IMGAG|1041.m00022		13.5006	13.7953	10.687	218.277	159.29	278.114		A	P	A	P	P	P		12.661	1.71585	218.56	59.4125	17.2625	1	0	0.120202
Mtr.50853.1.S1_s_at	IMGAG|1032.m00018 /FEA=mRNA /DEF=Peptidase S10, serine carboxypeptidase AC144478.20.171 110572 106799 mth2-20b20 01/13/05	IMGAG|1032.m00018		233.773	236.243	261.359	895.724	858.039	1084.15		P	P	P	P	P	P		243.791	15.2638	945.972	121.142	3.88025	1	0	0.0462682
Mtr.50908.1.S1_at	IMGAG|1030.m00007 /FEA=mRNA /DEF=Protein kinase-like; Serine/threonine protein kinase; Tyrosine protein kinase; Protein of unknown function DUF26; Serine/threonine protein kinase, active site AC144476.11.71 20075 17777 mth2-10a6 01/13/05	IMGAG|1030.m00007		19.4658	26.2584	30.4124	59.5614	56.1495	57.1612		P	P	P	P	P	P		25.3789	5.52601	57.624	1.75243	2.27055	1	0	0.0887241
Mtr.50909.1.S1_at	IMGAG|1030.m00006 /FEA=mRNA /DEF=Protein kinase; Protein kinase-like AC144476.11.61 17678 17136 mth2-10a6 01/13/05	IMGAG|1030.m00006		28.867	41.2852	41.4663	118.205	107.206	128.331		P	P	P	P	P	P		37.2061	7.22249	117.914	10.5656	3.16922	1	0	0.0655194
Mtr.51106.1.S1_at	IMGAG|794.m00002 /FEA=mRNA /DEF=Cupredoxin; Plastocyanin-like AC126009.22.11 3869 2986 mth2-15c20 01/13/05	IMGAG|794.m00002		30.317	48.6625	38.6107	426.618	485.527	883.205		A	A	A	P	P	P		39.1967	9.18677	598.45	248.358	15.2679	1	0	0.168738
Mtr.51195.1.S1_at	IMGAG|795.m00013 /FEA=mRNA /DEF=AAA ATPase; ABC transporter related AC126010.13.131 92398 88779 mth2-20e4 01/13/05	IMGAG|795.m00013		26.123	32.8723	26.6493	863.567	815.705	1293.88		A	P	A	P	P	P		28.5482	3.75403	991.051	263.348	34.715	1	0	0.100987
Mtr.51511.1.S1_at	IMGAG|886.m00017 /FEA=mRNA /DEF=Histone-fold/TFIID-TAF/NF-Y; Histone core; Transcription factor CBF/NF-Y/archaeal histone AC136138.30.161 82764 82405 mth2-8f9 01/13/05	IMGAG|886.m00017		16.7309	15.4658	14.3132	1013.04	974.213	2245.79		A	A	P	P	P	P		15.5033	1.20931	1411.01	723.198	91.0138	1	0	0.183355
Mtr.51511.1.S1_s_at	IMGAG|886.m00017 /FEA=mRNA /DEF=Histone-fold/TFIID-TAF/NF-Y; Histone core; Transcription factor CBF/NF-Y/archaeal histone AC136138.30.161 82764 82405 mth2-8f9 01/13/05	IMGAG|886.m00017		21.4133	24.2238	17.829	1328.49	1303.05	2692		A	A	A	P	P	P		21.1554	3.20517	1774.51	794.669	83.88	1	0	0.156735
Mtr.51564.1.S1_at	IMGAG|999.m00022 /FEA=mRNA /DEF=Galactose-binding like; Glycoside hydrolase, family 35 AC141112.7.221 102649 97472 mth2-15m12 01/13/05	IMGAG|999.m00022		149.7	137.677	199.413	454.96	303.943	423.993		P	P	P	P	P	P		162.263	32.7293	394.298	79.7673	2.42999	1	1.16885e-34	0.150035
Mtr.52071.1.S1_at	IMGAG|733.m00003 /FEA=mRNA /DEF=ABC transporter related; AAA ATPase AC121245.16.31 17732 21340 mth2-33g3 01/13/05	IMGAG|733.m00003		38.2037	39.324	29.3383	93.5997	83.1054	98.8439		A	A	A	P	P	P		35.622	5.47061	91.8497	8.01389	2.57845	1	0	0.0818072
Mtr.52115.1.S1_s_at	IMGAG|807.m00014 /FEA=mRNA /DEF=hypothetical protein AC126786.22.141 69281 69099 mth2-8c2 01/13/05	IMGAG|807.m00014		301.861	310.039	246.272	792.723	723.281	901.465		P	P	P	P	P	P		286.057	34.6966	805.823	89.811	2.817	1	0	0.0567626
Mtr.52182.1.S1_at	IMGAG|809.m00031 /FEA=mRNA /DEF=Eukaryotic protein of unknown function DUF895 AC126789.18.311 119954 117881 mth2-36n23 01/13/05	IMGAG|809.m00031		152.664	127.093	118.066	1855.84	1875.71	1823.85		P	P	P	P	P	P		132.608	17.946	1851.8	26.1659	13.9645	1	0	0.0203282
Mtr.52185.1.S1_at	IMGAG|852.m00013 /FEA=mRNA /DEF=hypothetical protein AC134967.19.121 45559 47571 mth2-26b8 01/13/05	IMGAG|852.m00013		47.7878	47.5764	50.8875	192.57	177.569	215.742		P	P	P	P	P	P		48.7506	1.85368	195.294	19.2316	4.00598	1	0	0.0403536
Mtr.5856.1.S1_at	BG449655 /FEA=mRNA /DEF=similar to UP|Q6WNU4 (Q6WNU4) Subtilisin-like protease, partial (25%)	BG449655		38.2249	52.6794	93.0097	237.832	248.493	211.662		P	P	P	P	P	P		61.3047	28.3926	232.662	18.9518	3.79518	1	0	0.0757005
Mtr.6537.1.S1_s_at	BQ148578 /FEA=mRNA /DEF=similar to UP|O04281 (O04281) Gibberellin 20-oxidase , partial (25%)	BQ148578		121.138	122.539	133.479	264.601	277.643	297.052		P	P	P	P	P	P		125.718	6.75731	279.765	16.329	2.22533	1	0	0.0351124
Mtr.6885.1.S1_at	CX528343 /FEA=mRNA /DEF=	CX528343		27.8999	27.2508	29.0794	111.761	114.482	136.93		A	P	A	P	P	P		28.0767	0.927007	121.058	13.8131	4.31168	1	0	0.0643548
Mtr.7210.1.S1_at	TC101060 /FEA=mRNA /DEF=weakly similar to PIR|S66221|S66221 defensin AMP1 - Dahlia merckii {Dahlia merckii;} , partial (88%)	TC101060		19.1699	21.6262	24.2044	2694.24	2754.24	3007.92		A	A	A	P	P	P		21.6668	2.51751	2818.8	166.511	130.097	1	0	0.0288874
Mtr.7229.1.S1_at	TC103539 /FEA=mRNA /DEF=	TC103539		23.454	22.0528	22.8806	2813.88	2837.6	3749.73		A	A	A	P	P	P		22.7958	0.704433	3133.74	533.599	137.47	1	0	0.0440578
Mtr.7264.1.S1_at	TC105118 /FEA=mRNA /DEF=weakly similar to GB|AAF87889.1|9454566|AC012561 scarecrow-like 3 protein; partial cDNA clone scarecrow-like 3, SCL3, gb|AF036301 comes from this gene {Arabidopsis thaliana;} , partial (9%)	TC105118		27.4846	25.3417	25.7023	229.539	240.371	312.37		A	P	A	P	P	P		26.1762	1.14733	260.76	45.0225	9.96171	1	0	0.0683548
Mtr.7272.1.S1_at	TC105313 /FEA=mRNA /DEF=weakly similar to UP|Q6CBU0 (Q6CBU0) Yarrowia lipolytica chromosome C of strain CLIB99 of Yarrowia lipolytica, partial (3%)	TC105313		21.5523	31.999	29.7406	69.4417	50.5817	55.214		A	A	P	P	P	P		27.764	5.49669	58.4125	9.82839	2.10389	1	4.56637e-22	0.158221
Mtr.7277.1.S1_at	TC105399 /FEA=mRNA /DEF=	TC105399		17.3344	10.2736	13.0586	104.365	107.856	142.917		A	A	A	P	P	P		13.5555	3.55652	118.38	21.3217	8.73294	1	0	0.0947208
Mtr.7279.1.S1_s_at	TC105500 /FEA=mRNA /DEF=similar to UP|Q9LXA5 (Q9LXA5) Lectin-like protein kinase-like, partial (4%)	TC105500		207.12	273.539	206.418	669.61	650.576	725.455		P	P	P	P	P	P		229.026	38.551	681.88	38.9182	2.97731	1	0	0.0335415
Mtr.7291.1.S1_at	TC105868 /FEA=mRNA /DEF=weakly similar to UP|Q96VU9 (Q96VU9) Cofilin, partial (44%)	TC105868		23.2789	23.6668	27.211	2720.56	2504.18	2885.87		A	A	A	P	P	P		24.7189	2.16693	2703.53	191.416	109.371	1	0	0.0294759
Mtr.7302.1.S1_at	TC106054 /FEA=mRNA /DEF=	TC106054		26.6086	22.146	17.8479	56.5338	90.362	68.4619		P	A	A	P	P	P		22.2008	4.38059	71.7859	17.1573	3.23348	1	1.39048e-85	0.150784
Mtr.7303.1.S1_at	TC106057 /FEA=mRNA /DEF=weakly similar to UP|Q8N0H3 (Q8N0H3) 60 kDa glycoprotein (Fragment), partial (11%)	TC106057		17.7283	21.6401	20.654	105.149	107.877	130.34		A	A	A	P	P	P		20.0075	2.03447	114.455	13.8239	5.72062	1	0	0.063719
Mtr.7314.1.S1_at	TC106160 /FEA=mRNA /DEF=weakly similar to UP|C7D8_SOYBN (O81974) Cytochrome P450 71D8 (P450 CP7) , partial (9%)	TC106160		14.8586	15.5419	16.1195	3487.54	3515.61	3866.4		A	A	P	P	P	P		15.5067	0.631229	3623.18	211.102	233.653	1	0	0.0291665
Mtr.7320.1.S1_at	TC106246 /FEA=mRNA /DEF=homologue to UP|Q6PRV2 (Q6PRV2) MRP protein, partial (10%)	TC106246		23.1292	18.5546	16.4556	427.245	337.628	442.339		A	A	A	P	P	P		19.3798	3.4125	402.404	56.6031	20.7641	1	0	0.0416145
Mtr.7320.1.S1_s_at	TC106246 /FEA=mRNA /DEF=homologue to UP|Q6PRV2 (Q6PRV2) MRP protein, partial (10%)	TC106246		18.0358	22.1973	18.0988	278.649	204.124	308.279		A	A	A	P	P	P		19.444	2.38465	263.684	53.6663	13.5612	1	0	0.091871
Mtr.7346.1.S1_at	TC109654 /FEA=mRNA /DEF=	TC109654		30.0626	39.3675	38.6971	195.017	109.847	174.34		A	A	A	P	P	P		36.0424	5.18947	159.735	44.4239	4.43186	1	0	0.148354
Mtr.7392.1.S1_at	TC111242 /FEA=mRNA /DEF=homologue to UP|RL41_YEAST (P05746) 60S ribosomal protein L41 (YL41) (YL47), complete	TC111242		48.3728	57.9648	82.3521	126.159	139.333	159.624		A	A	A	P	P	P		62.8966	17.5183	141.706	16.8581	2.25299	1	6.66134e-16	0.135046
Mtr.7402.1.S1_at	TC111379 /FEA=mRNA /DEF=	TC111379		11.4945	17.8036	18.009	276.614	228.027	170.089		A	A	A	P	P	P		15.769	3.70327	224.91	53.3309	14.2628	1	0	0.10605
Mtr.7431.1.S1_at	TC111927 /FEA=mRNA /DEF=weakly similar to UP|Q90YT9 (Q90YT9) Ribosomal protein L28, partial (24%)	TC111927		20.0995	14.5945	17.9803	1050.23	939.499	1052.61		A	A	M	P	P	P		17.5581	2.77666	1014.11	64.6278	57.7574	1	0	0.0299574
Mtr.7447.1.S1_at	TC112287 /FEA=mRNA /DEF=weakly similar to PDB|1OAH_A|31615783|1OAH_A Chain A, Cytochrome C Nitrite Reductase From Desulfovibrio Desulfuricans Atcc 27774: The Relevance Of The Two Calcium Sites In The Structure Of The Catalytic Subunit (Nrfa). {Desulfovibrio desulfuricans;} , partial (4%)	TC112287		28.582	16.413	20.3812	169.116	133.789	106.666		A	A	A	P	P	P		21.792	6.20599	136.524	31.3148	6.26484	1	5.60437e-225	0.120669
Mtr.7475.1.S1_at	TC94753 /FEA=mRNA /DEF=weakly similar to GB|AAS56884.1|45271006|AY558558 YKL202W {Saccharomyces cerevisiae;} , partial (10%)	TC94753		29.0184	21.4224	24.5682	6451.52	5680.2	6980.5		A	A	A	P	P	P		25.003	3.81662	6370.74	653.901	254.799	1	0	0.0299059
Mtr.7507.1.S1_at	TC98350 /FEA=mRNA /DEF=weakly similar to GB|CAA06694.1|3096951|BPAJ5784 heat shock protein 90 {Brugia pahangi;} , partial (7%)	TC98350		25.0375	43.5923	24.8131	273.787	196.553	331.013		A	A	A	P	P	P		31.1477	10.778	267.118	67.4774	8.57585	1	0	0.122143
Mtr.7526.1.S1_at	TC98889 /FEA=mRNA /DEF=homologue to UP|Q9K9E3 (Q9K9E3) BH2705 protein, partial (7%)	TC98889		17.1622	14.3664	14.7287	36.7768	33.4346	46.3808		A	A	A	P	A	P		15.4191	1.52039	38.8641	6.72078	2.52051	1	3.86378e-157	0.135985
Mtr.7596.1.S1_at	AJ499650 /FEA=mRNA /DEF=weakly similar to PIR|S01444|S01444 nodulin-26 precursor - soybean {Glycine max;} , partial (31%)	AJ499650		21.0662	23.8015	21.208	854.728	761.63	1015.17		A	A	A	P	P	P		22.0252	1.53991	877.178	128.254	39.826	1	0	0.036648
Mtr.7599.1.S1_at	AJ499863 /FEA=mRNA /DEF=weakly similar to UP|Q9SM34 (Q9SM34) Germin-like protein precursor, partial (19%)	AJ499863		26.0547	35.4109	34.6062	1810.9	1502.36	2233.36		P	P	P	P	P	P		32.024	5.18516	1848.87	366.977	57.734	1	0	0.0481278
Mtr.7611.1.S1_at	AJ500670 /FEA=mRNA /DEF=similar to UP|Q6CS03 (Q6CS03) Kluyveromyces lactis strain NRRL Y-1140 chromosome D of strain NRRL Y-1140 of Kluyveromyces lactis, partial (11%)	AJ500670		39.8252	38.281	22.5923	465.076	415.374	548.876		P	A	A	P	P	P		33.5662	9.53494	476.442	67.4727	14.1941	1	0	0.0416145
Mtr.7714.1.S1_at	AL369067 /FEA=mRNA /DEF=similar to UP|Q9LWA4 (Q9LWA4) Subtilisin-like protease, partial (10%)	AL369067		163.267	154.559	208.872	673.877	655.932	656.389		P	P	P	P	P	P		175.566	29.1707	662.066	10.2307	3.77104	1	0	0.0304923
Mtr.7716.1.S1_at	AL369224 /FEA=mRNA /DEF=UP|Q96DU7 (Q96DU7) Inositol 1 4 5-trisphosphate 3-kinase C, partial (1%)	AL369224		16.2756	13.0841	14.0206	39.7404	51.8486	58.7401		A	P	A	P	P	P		14.4601	1.64051	50.1097	9.6185	3.46537	1	0	0.12809
Mtr.7741.1.S1_at	AL377202 /FEA=mRNA /DEF=weakly similar to UP|Q9LW69 (Q9LW69) Peptide/amino acid transporter-like protein, partial (8%)	AL377202		45.563	81.7062	110.17	177.295	192.547	147.486		P	P	P	P	P	P		79.1463	32.3793	172.443	22.919	2.17878	1	1.78058e-12	0.167895
Mtr.7765.1.S1_at	AL385275 /FEA=mRNA /DEF=similar to OMNI|NTL02BB239 methyl-accepting chemotaxis protein {Bdellovibrio bacteriovorus HD100;}, partial (2%)	AL385275		20.8426	16.8949	18.4003	49.3912	49.1406	60.0852		A	A	A	P	P	P		18.7126	1.99233	52.8724	6.24777	2.8255	1	0	0.0931894
Mtr.7993.1.S1_s_at	BI267791 /FEA=mRNA /DEF=homologue to PIR|S43832|S43832 glyceraldehyde-3-phosphate dehydrogenase (NADP) - garden pea {Pisum sativum;} , partial (8%)	BI267791		18.6369	17.5182	23.5744	782.883	650.372	865.727		P	P	P	P	P	P		19.9098	3.22253	766.328	108.628	38.4899	1	0	0.036648
Mtr.8304.1.S1_at	TC101390 /FEA=mRNA /DEF=similar to UP|Q6GUG5 (Q6GUG5) Lectin, partial (15%)	TC101390		20.9048	29.298	16.9971	521.954	565.821	879.443		A	A	A	P	P	P		22.4	6.28528	655.739	194.971	29.2741	1	0	0.117585
Mtr.8309.1.S1_at	TC103265 /FEA=mRNA /DEF=	TC103265		27.2634	28.184	23.0365	2096.11	1654.22	1878.75		A	P	A	P	P	P		26.1613	2.74503	1876.36	220.957	71.7227	1	0	0.0315003
Mtr.8312.1.S1_at	TC103731 /FEA=mRNA /DEF=similar to UP|R38A_SCHPO (Q9USR7) 60S ribosomal protein L38-1, partial (95%)	TC103731		23.3136	14.4715	23.6894	1030.5	893.915	1174.55		A	A	P	P	P	P		20.4915	5.21687	1032.99	140.335	50.4104	1	0	0.0335778
Mtr.8320.1.S1_at	TC105201 /FEA=mRNA /DEF=	TC105201		19.35	16.9354	16.6334	51.9372	79.2749	79.1849		A	A	A	P	P	P		17.6396	1.48897	70.1323	15.7575	3.97585	1	0	0.132675
Mtr.8329.1.S1_at	TC106151 /FEA=mRNA /DEF=	TC106151		13.1068	11.618	13.1367	245.286	312.491	268.277		A	A	A	P	P	P		12.6205	0.868327	275.351	34.1565	21.8178	1	0	0.0363217
Mtr.8334.1.S1_at	TC107420 /FEA=mRNA /DEF=similar to UP|Q9T0M5 (Q9T0M5) Ribonuclease T2 precursor (Fragment) , partial (19%)	TC107420		53.1674	27.4847	34.4673	348.509	210.029	216.177		P	P	P	P	P	P		38.3731	13.2794	258.238	78.237	6.72966	1	7.31071e-181	0.146217
Mtr.8375.1.S1_x_at	TC98293 /FEA=mRNA /DEF=similar to UP|RP9_MOUSE (P97762) Retinitis pigmentosa 9 protein homolog (Pim-1 associated protein) (PAP-1), partial (10%)	TC98293		15.2537	17.144	11.873	270.228	256.336	281.64		P	A	A	P	P	P		14.7569	2.67041	269.401	12.6723	18.2559	1	0	0.0304923
Mtr.8479.1.S1_at	TC100328 /FEA=mRNA /DEF=weakly similar to UP|Q9LUC5 (Q9LUC5) Cytochrome P450, partial (55%)	TC100328		17.3895	27.2162	16.1195	178.651	158.262	244.116		A	A	A	P	P	P		20.2417	6.07336	193.676	44.8558	9.56817	1	0	0.109742
Mtr.8512.1.S1_at	TC100436 /FEA=mRNA /DEF=homologue to UP|Q6Y1E6 (Q6Y1E6) Cysteine protease 8, complete	TC100436		16.7309	19.8548	20.1246	8048.31	8354.89	2885.48		A	A	A	P	P	P		18.9034	1.88631	6429.56	3073.09	340.126	1	0	0.162885
Mtr.8572.1.S1_at	TC100682 /FEA=mRNA /DEF=similar to GB|AAC36740.1|3643249|AF090143 thaumatin-like protein precursor Mdtl1 {Malus x domestica;} , partial (89%)	TC100682		24.4525	20.673	21.6675	88.1888	90.0803	90.5441		P	P	P	P	P	P		22.2643	1.9592	89.6044	1.24769	4.02458	1	0	0.0293195
Mtr.8707.1.S1_at	TC101124 /FEA=mRNA /DEF=weakly similar to GB|BAB03049.1|9294683|AP001305 syringomycin biosynthesis enzyme-like protein {Arabidopsis thaliana;} , partial (24%)	TC101124		1275.33	1373.77	1142.37	7665.54	7026.91	7901.67		P	P	P	P	P	P		1263.82	116.128	7531.37	452.552	5.9592	1	0	0.0292218
Mtr.8863.1.S1_at	TC101627 /FEA=mRNA /DEF=weakly similar to UP|Q9SJW0 (Q9SJW0) Transfactor-like protein, partial (35%)	TC101627		22.5321	30.0915	22.8473	4917.77	4465.04	5392.75		A	M	A	P	P	P		25.157	4.2763	4925.19	463.903	195.778	1	0	0.0297993
Mtr.9007.1.S1_at	TC102074 /FEA=mRNA /DEF=similar to UP|Q7XZD0 (Q7XZD0) Isoflavonoid glucosyltransferase, partial (92%)	TC102074		26.7469	29.1413	25.8082	1240.67	1122.31	1761.92		A	A	A	P	P	P		27.2321	1.71875	1374.97	340.299	50.4906	1	0	0.0763954
Mtr.9066.1.S1_at	TC102289 /FEA=mRNA /DEF=weakly similar to PIR|D96529|D96529 BURP domain-containing protein [imported] - Arabidopsis thaliana {Arabidopsis thaliana;} , partial (28%)	TC102289		525.539	566.309	590.278	4841.37	4219.39	5366.93		P	P	P	P	P	P		560.708	32.7309	4809.23	574.444	8.57707	1	0	0.0315003
Mtr.9176.1.S1_at	TC102623 /FEA=mRNA /DEF=similar to UP|O65836 (O65836) P69F protein , partial (27%)	TC102623		34.187	34.2942	39.9177	1654.27	1430.93	2036.65		P	A	P	P	P	P		36.133	3.27811	1707.28	306.32	47.2499	1	0	0.0404411
Mtr.9195.1.S1_at	TC102660 /FEA=mRNA /DEF=	TC102660		1412.98	1593.88	1204.42	2908.58	3028.18	2624.09		P	P	P	P	P	P		1403.76	194.895	2853.62	207.576	2.03284	1	0	0.0446113
Mtr.927.1.S1_at	1501.m00029 /FEA=mRNA /DEF=AC154034.1 25444 23777 mth2-71n23 weakly similar to UP|Q9LXI7 (Q9LXI7) Purple acid phosphatase	1501.m00029		141.609	135.817	130.429	698.858	770.702	342.314		P	P	P	P	P	P		135.951	5.59115	603.958	229.42	4.44245	1	0	0.187084
Mtr.9355.1.S1_at	TC103111 /FEA=mRNA /DEF=weakly similar to UP|HY6H_HYONI (P24397) Hyoscyamine 6-dioxygenase (Hyoscyamine 6-beta-hydroxylase) , partial (49%)	TC103111		990.86	1044.79	1167.04	2425.27	2135.87	2282.42		P	P	P	P	P	P		1067.56	90.2703	2281.19	144.703	2.13682	1	0	0.0323097
Mtr.9363.1.S1_s_at	TC103127 /FEA=mRNA /DEF=weakly similar to GB|BAB92424.1|20804738|AP003293 diphosphonucleotide phosphatase -like protein {Oryza sativa (japonica cultivar-group);} , partial (12%)	TC103127		92.257	82.9027	83.7946	236.13	232.205	133.985		P	P	P	P	P	P		86.3181	5.16251	200.773	57.874	2.32597	1	0	0.19064
Mtr.9563.1.S1_at	TC103733 /FEA=mRNA /DEF=weakly similar to UP|Q9ZRN5 (Q9ZRN5) Lectin (Fragment), partial (91%)	TC103733		15.9015	23.4066	18.7556	192.786	258.872	304.965		A	P	A	P	P	P		19.3545	3.78823	252.208	56.386	13.0309	1	0	0.101991
Mtr.9667.1.S1_at	TC104013 /FEA=mRNA /DEF=weakly similar to UP|Q8K565 (Q8K565) RNF6 protein, partial (4%)	TC104013		40.5384	43.561	55.0235	407.67	390.589	631.914		A	P	P	P	P	P		46.3743	7.64142	476.725	134.669	10.2799	1	0	0.12809
Mtr.9679.1.S1_at	TC104047 /FEA=mRNA /DEF=weakly similar to UP|Q5ZF46 (Q5ZF46) Thioredoxin 3, partial (76%)	TC104047		727.897	556.205	704.372	2038.06	2071.38	2050.88		P	P	P	P	P	P		662.825	93.0813	2053.44	16.8095	3.09801	1	0	0.0297663
Mtr.9814.1.S1_at	TC104487 /FEA=mRNA /DEF=UP|Q6IIJ1 (Q6IIJ1) HDC17998, partial (9%)	TC104487		529.397	509.606	503.459	1085.57	1129.67	1266.29		P	P	P	P	P	P		514.154	13.554	1160.51	94.2275	2.25713	1	0	0.0367618
Mtr.9895.1.S1_at	TC104798 /FEA=mRNA /DEF=weakly similar to UP|Q9FLQ2 (Q9FLQ2) Similarity to NPK1-related protein kinase, partial (37%)	TC104798		154.418	209.206	180.314	407.854	423.555	639.762		P	P	P	P	P	P		181.313	27.408	490.39	129.597	2.70467	1	5.84655e-85	0.165228
Mtr.9955.1.S1_at	TC105022 /FEA=mRNA /DEF=weakly similar to UP|Q86ZF4 (Q86ZF4) Succinate dehydrogenase cytochrome b560 subunit, partial (60%)	TC105022		18.2039	17.4234	16.9487	192.209	223.001	238.987		A	A	A	P	P	P		17.5254	0.633778	218.066	23.7762	12.4429	1	0	0.034158
