# Supplementary material for: Medicago truncatula and Glomus intraradices gene expression in cortical cells harboring arbuscules in the arbuscular mycorrhizal symbiosis
Source: BMC Plant Biol. 2009 Jan 22;9:10. doi: 10.1186/1471-2229-9-10 (PMC2649119; doi:10.1186/1471-2229-9-10)
Supplement: Additional file 2 — Probesets on the GeneChip® predicted to represent Glomus intraradices genes. [file 1471-2229-9-10-S2.xls]

## Sheet: FungiSeq
Additional file 2. Probesets on the GeneChip predicted to represent Glomus intraradices genes
	Probesets	Target Description	Representative Public ID	P-Value	Q-Value
1	Mtr.35993.1.S1_at	AJ499413 /FEA=mRNA /DEF=similar to UP|Q6CQE6 (Q6CQE6) Kluyveromyces lactis strain NRRL Y-1140 chromosome D of strain NRRL Y-1140 of Kluyveromyces lactis (Fragment), partial (20%)	AJ499413	2.34662e-103	0.122677
2	Mtr.7272.1.S1_at	TC105313 /FEA=mRNA /DEF=weakly similar to UP|Q6CBU0 (Q6CBU0) Yarrowia lipolytica chromosome C of strain CLIB99 of Yarrowia lipolytica, partial (3%)	TC105313	4.56637e-22	0.158221
3	Mtr.7392.1.S1_at	TC111242 /FEA=mRNA /DEF=homologue to UP|RL41_YEAST (P05746) 60S ribosomal protein L41 (YL41) (YL47), complete	TC111242	6.66134e-16	0.135046
4	Mtr.31801.1.S1_at	AL381275 /FEA=mRNA /DEF=weakly similar to UP|PHB_YEAST (P40961) Prohibitin, partial (17%)	AL381275	1.40098e-92	0.18421
5	Mtr.32019.1.S1_at	AL389369 /FEA=mRNA /DEF=weakly similar to UP|Q6IPR2 (Q6IPR2) PSME4 protein, partial (9%)	AL389369	0	0.146217
6	Mtr.35509.1.S1_at	TC105031 /FEA=mRNA /DEF=similar to UP|ARG1_SCHPO (P37818) Arginase , partial (24%)	TC105031	8.32899e-39	0.135046
7	Mtr.29628.1.S1_at	TC99841 /FEA=mRNA /DEF=	TC99841	2.52322e-55	0.157003
8	Mtr.7526.1.S1_at	TC98889 /FEA=mRNA /DEF=homologue to UP|Q9K9E3 (Q9K9E3) BH2705 protein, partial (7%)	TC98889	3.86378e-157	0.135985
9	Mtr.31831.1.S1_at	AL382281 /FEA=mRNA /DEF=similar to UP|Q6C7A6 (Q6C7A6) Yarrowia lipolytica chromosome E of strain CLIB99 of Yarrowia lipolytica, partial (33%)	AL382281	0	0.0397839
10	Mtr.35558.1.S1_at	TC105655 /FEA=mRNA /DEF=weakly similar to UP|Q6M9I3 (Q6M9I3) Related to phosphoprotein phosphatase 2C, partial (11%)	TC105655	0	0.125211
11	Mtr.4759.1.S1_at	AL381435 /FEA=mRNA /DEF=	AL381435	0	0.171796
12	Mtr.35996.1.S1_at	AJ499681 /FEA=mRNA /DEF=homologue to UP|O13871 (O13871) SPAC1B3.06c protein, partial (7%)	AJ499681	0	0.179723
13	Mtr.45157.1.S1_at	TC98942 /FEA=mRNA /DEF=	TC98942	3.26283e-306	0.115637
14	Mtr.39905.1.S1_at	TC106007 /FEA=mRNA /DEF=weakly similar to UP|Q6CA53 (Q6CA53) Yarrowia lipolytica chromosome D of strain CLIB99 of Yarrowia lipolytica, partial (57%)	TC106007	0	0.142758
15	Mtr.11393.1.S1_at	TC109807 /FEA=mRNA /DEF=similar to UP|OAT_SCHPO (Q9P7L5) Probable ornithine aminotransferase (Ornithine--oxo-acid aminotransferase) , partial (37%)	TC109807	1.56808e-186	0.111434
16	Mtr.31826.1.S1_at	AL382096 /FEA=mRNA /DEF=weakly similar to UP|ATC3_YEAST (P39524) Potential phospholipid-transporting ATPase DRS2 , partial (9%)	AL382096	0	0.182438
17	Mtr.31832.1.S1_at	AL382282 /FEA=mRNA /DEF=weakly similar to UP|Q6P298 (Q6P298) NUBP1 protein (Fragment), partial (13%)	AL382282	0	0.0340301
18	Mtr.42471.1.S1_at	TC111634 /FEA=mRNA /DEF=weakly similar to UP|Q6NRX6 (Q6NRX6) MGC81129 protein, partial (25%)	TC111634	0	0.0375933
19	Mtr.37059.1.S1_at	TC111468 /FEA=mRNA /DEF=similar to UP|Q6DEJ3 (Q6DEJ3) Zgc:101071 protein, partial (6%)	TC111468	0	0.058556
20	Mtr.4795.1.S1_at	AL383672 /FEA=mRNA /DEF=homologue to UP|Q96VP9 (Q96VP9) Probable acyl-CoA dehydrogenase, partial (11%)	AL383672	0	0.0959771
21	Mtr.31879.1.S1_at	AL383714 /FEA=mRNA /DEF=similar to UP|Q7M6X4 (Q7M6X4) Regulator of sex-limitation candidate 11, partial (7%)	AL383714	0	0.0514957
22	Mtr.4883.1.S1_at	AL388327 /FEA=mRNA /DEF=similar to UP|Q6CBN4 (Q6CBN4) Yarrowia lipolytica chromosome C of strain CLIB99 of Yarrowia lipolytica, partial (28%)	AL388327	0	0.0318085
23	Mtr.31981.1.S1_at	AL387743 /FEA=mRNA /DEF=weakly similar to UP|ASSY_SCHPO (O94354) Argininosuccinate synthase (Citrulline--aspartate ligase) , partial (24%)	AL387743	0	0.0580544
24	Mtr.35585.1.S1_at	TC106186 /FEA=mRNA /DEF=similar to UP|Q96VP9 (Q96VP9) Probable acyl-CoA dehydrogenase, partial (16%)	TC106186	0	0.0313472
25	Mtr.39701.1.S1_at	TC105524 /FEA=mRNA /DEF=homologue to UP|Q8WZY7 (Q8WZY7) Probable autophagy protein AUT7, partial (97%)	TC105524	0	0.0310961
26	Mtr.11832.1.S1_at	TC111210 /FEA=mRNA /DEF=weakly similar to UP|Q6C355 (Q6C355) Yarrowia lipolytica chromosome F of strain CLIB99 of Yarrowia lipolytica, partial (17%)	TC111210	0	0.0315003
27	Mtr.35574.1.S1_at	TC106016 /FEA=mRNA /DEF=weakly similar to UP|Q759N5 (Q759N5) ADR240Cp, partial (86%)	TC106016	0	0.0348254
28	Mtr.35953.1.S1_at	TC99945 /FEA=mRNA /DEF=similar to UP|Q90YT8 (Q90YT8) Ribosomal protein L29, partial (88%)	TC99945	0	0.0319849
29	Mtr.38858.1.S1_at	TC103687 /FEA=mRNA /DEF=weakly similar to UP|Q6C1D2 (Q6C1D2) Yarrowia lipolytica chromosome F of strain CLIB99 of Yarrowia lipolytica, partial (10%)	TC103687	0	0.117132
30	Mtr.7611.1.S1_at	AJ500670 /FEA=mRNA /DEF=similar to UP|Q6CS03 (Q6CS03) Kluyveromyces lactis strain NRRL Y-1140 chromosome D of strain NRRL Y-1140 of Kluyveromyces lactis, partial (11%)	AJ500670	0	0.0416145
31	Mtr.7402.1.S1_at	TC111379 /FEA=mRNA /DEF=	TC111379	0	0.10605
32	Mtr.4791.1.S1_at	AL383297 /FEA=mRNA /DEF=similar to UP|Q6FL46 (Q6FL46) Candida glabrata strain CBS138 chromosome L complete sequence, partial (30%)	AL383297	0	0.0318085
33	Mtr.35406.1.S1_at	TC100037 /FEA=mRNA /DEF=weakly similar to UP|ASN2_YEAST (P49090) Asparagine synthetase [glutamine-hydrolyzing] 2 (Glutamine-dependent asparagine synthetase 2) , partial (10%)	TC100037	0	0.100324
34	Mtr.36002.1.S1_a_at	AJ499860 /FEA=mRNA /DEF=similar to UP|Q6C3Q5 (Q6C3Q5) Yarrowia lipolytica chromosome E of strain CLIB99 of Yarrowia lipolytica, partial (10%)	AJ499860	0	0.0298825
35	Mtr.35483.1.S1_at	TC104499 /FEA=mRNA /DEF=similar to UP|Q6CC88 (Q6CC88) Yarrowia lipolytica chromosome C of strain CLIB99 of Yarrowia lipolytica, partial (51%)	TC104499	0	0.0489657
36	Mtr.42831.1.S1_at	TC112506 /FEA=mRNA /DEF=homologue to PIR|C49993|C49993 ADP-ribosylation factor - fungus (Filobasidium floriforme) {Filobasidiella neoformans;} , partial (63%)	TC112506	0	0.0357496
37	Mtr.4821.1.S1_at	AL385250 /FEA=mRNA /DEF=weakly similar to UP|TAL1_SCHPO (O42700) Transaldolase , partial (44%)	AL385250	0	0.0323097
38	Mtr.4817.1.S1_at	AL385054 /FEA=mRNA /DEF=weakly similar to UP|Q6BW48 (Q6BW48) Debaryomyces hansenii chromosome B of strain CBS767 of Debaryomyces hansenii, partial (35%)	AL385054	0	0.0657707
39	Mtr.10074.1.S1_at	TC105445 /FEA=mRNA /DEF=weakly similar to UP|Q753J4 (Q753J4) AFR318Wp, partial (88%)	TC105445	0	0.031712
40	Mtr.42494.1.S1_at	TC111688 /FEA=mRNA /DEF=weakly similar to UP|Q870Q0 (Q870Q0) Related to p24 protein, involved in membrane trafficking, partial (45%)	TC111688	0	0.0290403
41	Mtr.45158.1.S1_at	TC98945 /FEA=mRNA /DEF=homologue to emb|X58725.1|GI18SRRNA G.intraradices 18S rRNA gene, partial (23%)	TC98945	0	0.0386147
42	Mtr.31867.1.S1_at	AL383433 /FEA=mRNA /DEF=similar to UP|Q871N9 (Q871N9) Probable ribosomal protein 10, cytosolic, partial (56%)	AL383433	0	0.0271043
43	Mtr.4839.1.S1_at	AL386124 /FEA=mRNA /DEF=similar to PIR|T40542|T40542 ribosomal protein L19 - fission yeast (Schizosaccharomyces pombe) {Schizosaccharomyces pombe;} , partial (73%)	AL386124	0	0.0296211
44	Mtr.10406.1.S1_at	TC106681 /FEA=mRNA /DEF=similar to gb|M86760.1|PMC26S58R Pneumocystis carinii 16S ribosomal RNA (16S rRNA) gene, 3' exon; 5.8S ribosomal RNA (5.8S rRNA) gene, complete; and 26S ribosomal RNA (26S rRNA) gene, 5' end, partial (7%)	TC106681	0	0.0271043
45	Mtr.4925.1.S1_at	AL389511 /FEA=mRNA /DEF=similar to UP|Q6UTX7 (Q6UTX7) Glutamine synthetase , partial (42%)	AL389511	0	0.0426646
46	Mtr.40011.1.S1_at	TC106295 /FEA=mRNA /DEF=similar to UP|Q6C986 (Q6C986) Yarrowia lipolytica chromosome D of strain CLIB99 of Yarrowia lipolytica, partial (51%)	TC106295	0	0.0308388
47	Mtr.4378.1.S1_at	AJ499655 /FEA=mRNA /DEF=homologue to UP|EF1A_ABSGL (P28295) Elongation factor 1-alpha (EF-1-alpha), partial (19%)	AJ499655	0	0.0293195
48	Mtr.36015.1.S1_at	AJ500526 /FEA=mRNA /DEF=similar to UP|Q6UTX7 (Q6UTX7) Glutamine synthetase , partial (39%)	AJ500526	0	0.0313472
49	Mtr.10012.1.S1_at	TC105246 /FEA=mRNA /DEF=weakly similar to UP|P79078 (P79078) Delta-9 fatty acid desaturase , partial (14%)	TC105246	0	0.0298825
