# Supplementary material for: Medicago truncatula and Glomus intraradices gene expression in cortical cells harboring arbuscules in the arbuscular mycorrhizal symbiosis
Source: BMC Plant Biol. 2009 Jan 22;9:10. doi: 10.1186/1471-2229-9-10 (PMC2649119; doi:10.1186/1471-2229-9-10)
Supplement: Additional file 4 — Number of Medicago truncatula cortical cells obtained by laser microdissection and laser pressure catapulting, and aRNA yield after two rounds of linear RNA amplification. [file 1471-2229-9-10-S4.xls]

## Sheet: Sheet1
Additional file 3. Number of Medicago truncatula cortical cells obtained by laser microdissection and laser pressure catapulting, and aRNA yield after two rounds of linear RNA amplification
Sample ID	Treatment	Number of Cells	Area	aRNA yield
		Harvested	(μm2)	(μg)
LM-M1	mock	402	393979	41.7
LM-M2	mock	400	NA	43.4
LM-Gv1	Glomus versiforme	432	NA	36.3
LM-Gv2	Glomus versiforme	404	416927	23.1
38M	mock	203	129292
39M	mock	211	106254
40M	mock	208	125425
LM-M3	mock	622	360971	27
38	Glomus intraradices	208	169474
39	Glomus intraradices	204	173934
40	Glomus intraradices	212	224640
LM-Gi3	Glomus intraradices	624	568048	45
