# Supplementary material for: Medicago truncatula and Glomus intraradices gene expression in cortical cells harboring arbuscules in the arbuscular mycorrhizal symbiosis
Source: BMC Plant Biol. 2009 Jan 22;9:10. doi: 10.1186/1471-2229-9-10 (PMC2649119; doi:10.1186/1471-2229-9-10)
Supplement: Additional file 7 — Oligonucleotides used for RT-PCR. [file 1471-2229-9-10-S7.xls]

## Sheet: Sheet1
Additional file 7. Oligonucleotides used for RT-PCR			Oligonucleotide sequence published by aLiu et al. (2007). Arbuscular mycorrhizal symbiosis is accompanied by local and systemic alterations in gene expression and an increase in disease resistance in the shoots, The Plant Journal, 50: 529-544, and bGovindarajulu et al. (2005). Nitrogen transfer in the arbuscular mycorrhizal symbiosis, Nature, 435: 819-823
Oligonucleotide	TC Number/	Putative Annotation	Sequence (5' to 3')	Amplicon	Touchdown PCR
Name	GenBank/			Size (bp)	Annealing Temperature (°C)
	IMGAG				Maximum	Minimum
EF1α-Fa	TC106485	Mt elongation factor 1α	TGACAGGCGATCTGGTAAGG	114	62	54
EF1α-Ra			TCAGCGAAGGTCTCAACCAC
GDPD-Fa	TC106519	Mt glyceraldehyde 3-phosphate dehydrogenase	AACATCATTCCCAGCAGCAC	108	62	54
GDPD-Ra			AACATCGACGGTAGGCACAC
α-tubulin-Fa	TC105406	Putative G. intraradices α-tubulin a1	TGTCCAACCGGTTTTAAAGT	173	59	51
α-tubulin-Ra			AAAGCACGTTTGGCGTACAT
TC100851-Fa	TC100851	MtNIP1	ATATTTGCTGTCGCCGATTT	111	59	51
TC100851-Ra			TTGAGGAAGGATGCACTCTG
TC101749-Fa	TC101749	Bark lectin II precursor	TCAAGTTGCTGAAACACATGAT	153	58	50
TC101749-Ra			GAGCAGAACCATTGCAACAA
TC96500-Fa	TC96500	Blue copper-binding protein like	TCCGTGTTGGAGACAACCTA	86	59	51
TC96500-Ra			GCAGCTTTGAAAGAGTGTGC
TC98064-Fa	TC98064	Cysteine-rich antifungal protein 2	AGTAAGGAACCACCGGCAAC	117	57	49
TC98064-Ra			TCACATTGCTTGAGCAGAAA
TC101060-Fa	TC101060	Defensin AMP1	TCTCAGCCTTGCACTTCTCC	132	60	52
TC101060-Ra			TGTTCCACATTGATGCACTGA
MtSCP1-Fa	TC106954	MtSCP1	GAAATGCACTTTGTGCGTAATC	124	57	49
MtSCP1-Ra			GCAAGACATGAAACACTCTCACA
TC101627-F	TC101627	Transfactor-like protein	TAAGAGAGTTGATGATGATGTTC	170	56	48
TC101627-R			GATGAGTGATTCTGTTGAACC
MtPT4-a-F	AY116210	MtPT4	CTGGCATGGGATTCTTCACT	207	57	-
MtPT4-a-R			GTCCAAGTTTGTCTCCGAGC
MtPT4-b-F	AY116210	MtPT4	TTTTTCAGGTTTTGGCTTGG	202	57	-
MtPT4-b-R			AACGGGGAGCCTGGTAGTAT
MtPT4-c-F	AY116210	MtPT4	GACACGAGGCGCTTTCATAGCAGC	210	60	-
MtPT4-c-R			GTCATCGCAGCTGGAACAGCACCG
MtPT4-d-F	AY116210	MtPT4	GGATTCTTTTGCACGTTCTTGG	108	57	-
MtPT4-d-R			CCTGTCATTTGGTGTTGCAGTG
AJ499899-F	AJ499899	GRAS family member	AGGGCTGGATTTCAAGGTTC	165	59	51
AJ499899-R			TCAGCATTTCCAGCAAGAAAC
TC97569-F	TC97569	Peptide tranporter	CTTTTCTTTGTGGTTGTTGC	109	54	46
TC97569-R			TTTTAGCATTGTCCTCCTGA
TC108660-F	TC108660	GDSL-motif lipase/hydrolase-like protein	CCTTAGAGCTGCAAATCCTG	114	59	51
TC108660-R			ACTTGGTTGAGGCTTGTGAG
TC99271-F	TC99271	Palmitoyl-acyl carrier protein thioesterase	AAATGCTCTGGCTGTATTCC	113	60	52
TC99271-R			AATTGGGAACTGAAAGGGTA
1197.m00015-F	1197.m00015	MtLYR1	GGCAGTGAATTGCATAGAAG	146	56	48
1197.m00015-R			CCATTTCAGCAACCTCTACA
AL386880-F	AL386880	GRAS family member	GTTTTGAGCAGGTTCCAATG	116	56	48
AL386880-R			AAGCCTTAACATGCCATCAA
TC110731-F	TC110731	Triacylglycerol/steryl ester lipase-like protein	CAACTTACGACCTGACCAAA	118	56	48
TC110731-R			TGATCTTGGAGGTCATTGAG
TC97522-F	TC97522	Copper transport protein	GTGGATTAGTCCCACGTTTG	133	60	-
TC97522-R			TAGTGCTTTTCTCAGGGTGG
TC104979-F	TC104979	Dihydrodipicolinate synthase	CAATGGAAGGTTTGGTTGCT	127	57	-
TC104979-R			GGGTTTTGAGCCAATATTTCA
906.m00010-F	906.m00010	Inositol polyphosphate-related phosphatase	GGTCAGGAGAAAAGCAAAGA	128	59	-
906.m00010-R			AAGTGCTGAAACTGGACGAT
AL387494-F	AL387494	Peptide transporter 2	GATACACAAAGAACCCCAGA	115	58	50
AL387494-R			ACACGGAGTCTCTTCCTCTC
AW573798-F	AW573798	SNF-1 related protein kinase	ATAGCATTGTTGGAGGAAGT	145	54	-
AW573798-R			CGGCAATCAATGAGATATATGG
Gv ferritin-F	TC85704	Glomus versiforme ferritin-like heavy chain	TCCTCCTTGGGATGAAAGAC	93	57	49
Gv ferritin-R			TGAAAGGCAGCAATACGTTC
1723.m00046-F	1723.m00046	Ammonium transporter	GGGGTGATGGAGAAAGAATG	145	58	50
1723.m00046-R			CACATTCACACTCGAAACTTCA
TC112506-F	TC112506	ADP-ribosylation factor - fungus	CTTGGACTTCATTCTCTTCG	111	53	45
TC112506-R			TCGTTTCAAATTAGTGCTCA
TC105524-F	TC105524	Probable autophagy protein AUT7	TGAGAAAGCGATCTTCATTT	144	53	45
TC105524-R			TTGACCATATCTCCGAAAGT
TC111688-F	TC111688	Related to P24 protein	ATGGTCATTGGAGAAACAAC	113	53	45
TC111688-R			TGTTCCCTACGAATATCTGC
DQ063587.1-Fb	DQ063587.1	Glomus intraradices glutamine synthetase	CCTCAAGGTCCCTATTATTGTTCTG	75	60	52
DQ063587.1-Rb			ACGATAATGAGCTTCCACAACGT
TC105031-F	TC105031	Arginase	TGGAATTGGAAAAGTGGTAG	105	57	49
TC105031-R			GCAACAGTAGGATCAAGTGC
TC109807-F	TC109807	Probable ornithine aminotransferase	ATTGCTGATGAAGTCAAACG	129	56	48
TC109807-R			CTGCTGATATTGGGTAAACG
AL387743-F	AL387743	Arginino succinate synthase	GGATGTTCAAGGCGGATTTA	100	57	49
AL387743-R			ATTGTTGCCAAAAGCAGTTTC
TC100037-F	TC100037	Asparagine synthetase	GTTGAACGATGGATTCCAAGA	119	57	49
TC100037-R			CATTAGCAACATTATCATAAGCAGA
TC106186-F	TC106186	Probable Acyl-CoA dehydrogenase	TCGTGAAGCTGCACAAATCT	107	60	52
TC106186-R			TCTCTTCTGAACCACCAGGAA
AL382096-F	AL382096	Phospholipid-transporting ATPase	TGCGATTCCAGGGTCATTTA	107	59	51
AL382096-R			TTACTCCGACAATGCCTTCA
TC105246-F	TC105246	Delta-9 fatty acid desaturase	TTTGTGTTGGATGTTTCGTCA	144	57	49
TC105246-R			CATAGCCGTCATGGTATTGG
